# Supplementary material for: Machine learning sequence prioritization for cell type-specific enhancer design
Source: eLife. 2022 May 16;11:e69571. doi: 10.7554/eLife.69571 (PMC9110026; doi:10.7554/eLife.69571)
Supplement: Figure 3—source data 1. [file elife-69571-fig3-data1.xlsx]

## Sheet: res_megabg.filt.ctx
peak	CTXcSNAILbatch1vsCTXBulk_log2FoldChange	CTXcSNAILbatch1vsCTXBulk_padj	CTXcSNAILbatch2vsCTXBulk_log2FoldChange	CTXcSNAILbatch2vsCTXBulk_padj	CTXSC1vsCTXBulk_log2FoldChange	CTXSC1vsCTXBulk_padj	CTXSC2vsCTXBulk_log2FoldChange	CTXSC2vsCTXBulk_padj	CTXEf1avsCTXBulk_log2FoldChange	CTXEf1avsCTXBulk_padj
chr1.3012426.3012845	-0.893024	1	-1.43958	0.478145	-1.64612	0.10652	-0.879009	1	-0.333101	1
chr1.3094461.3095794	-0.0414588	1	-0.436104	1	-0.137462	1	0.107569	1	0.205292	1
chr1.3100662.3101501	-0.15676	NA	0.210875	NA	0.072956	NA	-0.22662	1	0.792267	1
chr1.3119337.3120947	-0.919609	0.617907	-0.908963	0.641468	-0.79047	0.701716	0.126619	1	0.613219	1
chr1.3121342.3121694	-0.626739	1	-0.648025	1	-0.339662	1	-0.127263	1	-0.233903	1
chr1.3204779.3205182	-0.919421	0.922273	-0.839655	1	-0.451222	1	-0.528295	1	-0.119864	1
chr1.3207011.3207538	0.283837	NA	0.20561	NA	0.864214	0.99243	0.103298	1	-0.792396	1
chr1.3210910.3211300	0.677944	1	0.584666	1	0.0563979	1	0.276797	1	0.0560288	1
chr1.3212530.3213231	-1.49987	0.272964	-2.23083	0.0587568	-1.42121	0.132292	-1.7548	0.0998776	-1.62226	0.564851
chr1.3217068.3217632	-0.806912	1	-0.397375	1	-0.287468	1	0.144844	1	0.666223	1
chr1.3219273.3220005	0.676532	NA	0.0052389	NA	0.972679	NA	0.997368	1	0.455539	1
chr1.3227963.3228456	-1.30122	0.496099	-0.957324	0.936859	-0.769311	1	0.134216	1	0.645285	1
chr1.3249656.3250354	-0.672309	NA	-0.812289	NA	-0.0317564	1	-0.375235	1	-0.43227	1
chr1.3264727.3265907	-0.987065	0.821514	-0.54194	1	-0.898286	0.716305	-0.298393	1	0.143362	1
chr1.3292303.3293780	-0.531416	1	-0.345891	1	-0.57069	1	-0.555812	1	-0.0246603	1
chr1.3297471.3297900	-0.428762	1	0.16515	1	-0.461301	1	0.208682	1	0.384739	1
chr1.3299355.3300124	-1.22472	0.453269	-0.740279	1	-0.821633	0.847442	-0.400115	1	0.492095	1
chr1.3309407.3310836	-1.14531	0.185684	-1.29495	0.0920306	-1.17946	0.0499749	-0.309291	1	0.337315	1
chr1.3321543.3321797	-0.712061	NA	-0.720108	NA	-0.0884404	1	-0.387306	1	-0.232192	1
chr1.3321903.3323192	0.357479	1	0.546443	1	0.716806	1	0.168159	1	-0.392794	1
chr1.3324130.3324690	-0.744108	NA	0.00934773	NA	-0.764129	1	-0.293778	1	-0.572187	1
chr1.3325166.3325558	-1.01007	0.880967	-0.765755	1	-1.04664	0.525399	-0.535204	1	-0.00815034	1
chr1.3330159.3330909	-1.51325	0.177592	-1.88527	0.0648606	-1.35759	0.117528	-0.0677821	1	0.502231	1
chr1.3333509.3334155	-1.61566	0.0805846	-1.83048	0.0498848	-0.812914	0.787151	-1.14064	0.525739	-2.26137	0.00304677
chr1.3359724.3361286	0.0737955	1	0.288009	1	0.878272	0.642642	0.351088	1	-0.215777	1
chr1.3366271.3367200	0.881468	0.952718	0.499692	1	1.32088	0.11012	0.965165	0.97329	0.382045	1
chr1.3367834.3368768	-1.24108	0.315486	-1.21593	0.368178	-0.524359	1	-0.774095	1	-1.02716	1
chr1.3369332.3369999	-0.305429	1	-0.18994	1	0.187521	1	0.573535	1	0.435925	1
chr1.3371486.3372234	-0.35456	1	-0.408665	1	-0.206703	1	-0.110987	1	0.721737	1
chr1.3377049.3377819	-0.952056	0.984858	-0.0948164	1	0.0998878	1	0.929546	1	1.00427	1
chr1.3381043.3382321	0.485198	1	0.237574	1	-0.42068	1	-0.103155	1	0.199295	1
chr1.3385952.3386475	-1.08679	0.786912	-1.43441	0.395343	-0.912183	0.771724	0.037318	1	0.313558	1
chr1.3388300.3388792	-2.14751	0.00339156	-2.23203	0.0036221	-1.86616	0.00213916	-0.933031	0.985436	-0.0752298	1
chr1.3391619.3392663	-0.545562	1	-0.411694	1	-0.399263	1	0.257042	1	0.337847	1
chr1.3395363.3395927	-0.242367	1	-0.241104	1	0.447821	1	-0.0806881	1	-0.935774	1
chr1.3398914.3400640	-0.773021	0.940546	-0.732889	1	-0.594767	1	-0.0181344	1	0.579304	1
chr1.3405810.3406591	1.30449	0.364361	1.09384	0.639971	1.4648	0.0989805	1.01265	1	-0.307606	1
chr1.3407143.3407749	1.16641	0.726381	0.773705	1	0.976558	0.763555	0.393419	1	-0.311379	1
chr1.3409133.3409580	-0.344674	NA	0.31302	NA	0.511552	NA	-0.626579	NA	0.367128	1
chr1.3410425.3412004	-0.906471	0.745863	-1.15762	0.327902	-0.742354	0.866747	-0.316145	1	0.051712	1
chr1.3416130.3416539	0.437425	1	0.488716	1	1.08705	0.647808	0.802043	1	-0.0112157	1
chr1.3433484.3434693	-1.45829	0.0424619	-1.82598	0.0043273	-1.77751	0.000380946	-0.65633	1	0.259064	1
chr1.3448179.3448507	-0.11938	NA	-0.883684	NA	0.131377	NA	-1.34018	0.97801	-1.0127	1
chr1.3451520.3452047	-0.0951328	1	-0.347878	1	0.067914	1	-0.202777	1	0.232151	1
chr1.3455211.3455662	-0.62883	1	-1.43075	0.20456	-1.3351	0.0935407	-0.580336	1	0.244036	1
chr1.3457673.3458330	-0.563023	1	-0.646294	1	-0.963224	0.337502	-0.0232827	1	0.477203	1
chr1.3466117.3467106	-0.880427	0.886735	-1.07571	0.516671	-0.879256	0.595932	-0.724886	1	-0.343465	1
chr1.3494102.3494675	-1.32686	0.552215	-0.81676	1	-1.00045	0.653322	0.460362	1	0.700453	1
chr1.3508161.3508584	-0.15528	1	-0.581684	1	0.259142	1	-0.0753019	1	-0.437976	1
chr1.3514567.3515488	-0.595429	1	0.187457	1	-0.159989	1	-0.854209	1	-0.875859	1
chr1.3532204.3532866	-0.136076	1	-0.824241	1	0.0707323	1	0.219783	1	0.702648	1
chr1.3532990.3533864	1.70215	0.271409	1.84316	0.182745	2.3501	0.00938611	1.9353	0.179187	1.40387	1
chr1.3540765.3541039	-1.1839	NA	-3.54117	NA	-0.269728	NA	-1.16516	1	-1.23675	1
chr1.3552434.3552904	0.32843	1	0.608487	1	1.03859	0.543897	0.578502	1	-0.289965	1
chr1.3576220.3576558	-1.35629	0.47491	-1.5589	0.299846	-1.83522	0.0337479	-0.182946	1	0.27637	1
chr1.3580001.3580885	0.338025	1	-0.122776	1	0.274785	1	-0.334082	1	-0.10368	1
chr1.3601344.3601751	-1.05391	NA	-1.52919	NA	-0.169357	NA	-0.644441	1	0.28255	1
chr1.3611116.3611804	-0.556856	1	-0.413926	1	-1.07022	0.388952	-0.353356	1	0.037401	1
chr1.3627820.3628437	0.359175	NA	0.611728	NA	1.28556	NA	1.45945	1	1.55339	1
chr1.3639055.3639326	-0.939587	1	-0.886425	1	-0.610103	1	-0.182709	1	0.0198401	1
chr1.3643048.3643903	0.098263	1	-0.135145	1	0.375703	1	0.475517	1	0.419148	1
chr1.3648578.3648869	-0.0995642	NA	-0.046411	NA	0.437116	NA	0.432309	1	0.692894	1
chr1.3651202.3651770	-0.103517	1	-1.9948	0.127792	-0.563622	1	-0.0135634	1	0.104505	1
chr1.3659287.3659682	-1.64105	0.250581	-0.879781	1	-0.800041	0.944412	-0.146537	1	0.577344	1
chr1.3662128.3663112	-0.976728	0.666854	-1.1478	0.395963	-0.583005	1	0.210279	1	0.529908	1
chr1.3667298.3667561	-0.261102	1	-0.569412	1	-0.130981	1	0.288055	1	0.512471	1
chr1.3670471.3672657	-1.05477	0.0885308	-0.727188	0.813259	-0.53684	1	-0.0648258	1	0.23897	1
chr1.3709968.3710899	-1.30167	0.319012	-2.07146	0.0251647	-2.04539	0.00162631	-0.556844	1	0.168654	1
chr1.3741672.3742554	-0.0386442	1	-0.268601	1	0.313466	1	0.417595	1	-0.016836	1
chr1.3786695.3787304	-1.22064	0.699932	-1.84609	0.237755	-1.07575	0.602192	-0.220559	1	0.427287	1
chr1.3812871.3813507	0.870735	NA	-0.546307	NA	1.09067	NA	1.02726	NA	1.4072	1
chr1.3841217.3841705	-0.549466	1	-0.743481	1	-0.477479	1	0.300579	1	0.359901	1
chr1.3841980.3842309	0.803898	NA	0.300797	NA	0.0261831	NA	-0.0867839	NA	1.22873	1
chr1.3853756.3854156	-1.42047	0.497144	-2.36542	0.100258	-2.84839	0.00164189	-1.87679	0.174746	-0.92417	1
chr1.3900173.3900828	-1.24199	0.22699	-1.66195	0.0355068	-1.96432	0.000254431	-0.822861	1	-0.060863	1
chr1.3903443.3903987	-1.13444	0.53711	-1.47452	0.214184	-1.7543	0.0134233	-0.900456	1	0.114318	1
chr1.3909059.3910238	-1.54835	0.154414	-1.1409	0.563043	-1.76742	0.016058	-0.313925	1	0.394932	1
chr1.3912406.3913234	-0.316746	1	-0.739223	1	-0.6415	1	-0.280865	1	0.326321	1
chr1.3932375.3933328	-1.48922	0.353123	-1.9332	0.155131	-0.809025	0.981547	0.208888	1	0.550376	1
chr1.3942496.3943387	0.52065	NA	-1.14149	NA	-1.19113	0.625194	-0.801889	1	0.254962	1
chr1.3969987.3971009	-0.731773	1	-0.964715	0.779628	-0.53709	1	-0.0107983	1	0.400847	1
chr1.3971976.3973059	-1.02508	0.805294	-1.1903	0.569894	-1.1	0.430011	-0.0659752	1	0.380821	1
chr1.3978654.3979663	0.424993	NA	0.00286474	NA	-0.80901	1	-0.540857	1	0.323938	1
chr1.3990313.3990924	-1.27655	0.28828	-1.68028	0.0714719	-1.92474	0.0019466	-0.714194	1	0.0470386	1
chr1.3994269.3995494	-0.667891	1	-1.0357	0.809267	-0.706704	1	-0.362496	1	-0.41352	1
chr1.4033536.4034026	0.842911	1	0.531694	1	-0.711882	1	-0.315904	1	0.110733	1
chr1.4034832.4035084	-0.0326286	NA	-0.895208	NA	-0.719834	1	0.311766	1	0.765876	1
chr1.4053465.4054064	1.26369	NA	0.458385	NA	0.761678	1	0.961252	1	1.09857	1
chr1.4058569.4058984	0.533425	1	0.233922	1	0.0438428	1	0.07571	1	0.429505	1
chr1.4068665.4069480	-1.65188	0.219811	-1.99969	0.100106	-1.9251	0.0267104	-0.688786	1	0.0740948	1
chr1.4087548.4087896	-0.0630283	NA	0.110985	NA	-0.54106	NA	-0.0348241	NA	-0.1289	1
chr1.4089257.4090523	-2.14347	0.000945998	-2.09044	0.00266634	-2.24441	1.42761e-05	-0.646683	1	0.0444412	1
chr1.4097700.4098529	-0.564686	1	-1.04283	0.611339	-0.905332	0.571171	-0.357582	1	-0.405122	1
chr1.4134959.4135959	0.525659	NA	0.169119	NA	0.220443	NA	0.511947	1	-0.0939628	1
chr1.4139028.4139782	-1.61309	0.0952829	-1.28841	0.34151	-1.45544	0.0650041	-0.249997	1	0.0909397	1
chr1.4142058.4142901	-0.179925	1	-0.52357	1	-0.351228	1	0.0369531	1	0.236673	1
chr1.4186615.4187697	-1.48544	0.318058	-1.8191	0.154201	-1.66856	0.073811	-0.0929245	1	0.330222	1
chr1.4228191.4228815	-0.624424	1	-0.480244	1	-0.258963	1	-0.115103	1	-0.35156	1
chr1.4273149.4273498	-2.00926	0.128706	-1.35289	0.546083	-2.26225	0.00992951	-0.23799	1	0.153848	1
chr1.4332152.4332848	-0.578317	1	-0.224932	1	-0.339563	1	-0.0279162	1	-0.0231687	1
chr1.4351988.4352267	0.483595	NA	0.0359843	NA	0.917217	0.946069	0.659929	1	-0.714849	1
chr1.4382734.4383105	0.321379	NA	-0.561875	NA	0.381091	1	0.690069	1	1.00231	1
chr1.4392189.4393407	1.09927	0.48931	1.1187	0.455065	1.52759	0.0274534	1.28972	0.311053	0.0509516	1
chr1.4412325.4412842	-0.129212	1	-0.218947	1	0.593448	1	0.125197	1	-0.561556	1
chr1.4414037.4415298	-0.337143	1	-0.580247	1	-0.405485	1	0.241062	1	0.0962366	1
chr1.4416504.4417114	-0.243202	1	0.00338044	1	0.00503577	1	-0.0918645	1	-0.348154	1
chr1.4422137.4422693	-0.473772	NA	-0.410288	NA	-0.392165	1	-0.518252	1	0.0534308	1
chr1.4432195.4432738	-0.505981	1	-0.626228	1	-1.0997	0.382016	-0.491649	1	0.278759	1
chr1.4455792.4457077	1.97869	0.0246169	1.92043	0.0342475	2.24878	0.00079304	2.01254	0.0210445	0.319151	1
chr1.4470886.4471927	-0.518181	1	-1.12135	0.701894	0.0146888	1	-0.606659	1	-0.338748	1
chr1.4491619.4493869	-0.0857558	1	0.121537	1	0.553011	1	0.383689	1	0.0506333	1
chr1.4516581.4517172	-0.9599	0.959975	-0.505118	1	-0.448302	1	-0.0718277	1	-0.0907407	1
chr1.4519333.4519680	-1.28249	NA	-1.61296	NA	-1.26323	0.470333	-1.04342	1	-1.09626	1
chr1.4527336.4527674	-0.121988	1	-0.712973	1	-2.40458	0.00370981	-1.43729	0.445429	-1.42527	1
chr1.4543816.4544526	-1.14814	0.595953	-1.05332	0.731655	-0.276257	1	-1.15811	0.675024	-1.04835	1
chr1.4571194.4572385	-1.58025	0.00226312	-1.45689	0.0120443	-1.13108	0.0463952	-0.40366	1	-0.0784902	1
chr1.4611603.4612130	-1.22276	0.740691	-1.42359	0.560481	0.100357	1	-1.02213	1	-1.44729	1
chr1.4622143.4623148	-0.193866	1	-1.01842	0.95363	-0.922522	0.842969	-0.2902	1	0.0207498	1
chr1.4688850.4689696	-0.185905	1	-0.216909	1	0.159194	1	0.648431	1	0.411378	1
chr1.4703051.4704103	-1.03211	0.4993	-0.818382	0.933172	-1.04252	0.289639	0.145309	1	0.286308	1
chr1.4722231.4723429	-1.79733	0.0451603	-2.14845	0.014981	-2.30169	0.000228404	-1.67012	0.0728582	-1.47882	0.645139
chr1.4747026.4748656	-1.6534	0.0284203	-1.69094	0.0313411	-1.65029	0.00495556	-0.123001	1	0.165159	1
chr1.4766516.4767261	-1.75026	0.0428409	-1.97508	0.0227658	-1.27281	0.142233	-0.113861	1	0.268435	1
chr1.4768311.4768688	0.147062	1	0.0788274	1	0.2528	1	0.397287	1	0.294311	1
chr1.4769768.4771018	0.0935616	1	0.629919	1	0.0407733	1	-0.0507356	1	-0.00583403	1
chr1.4780077.4780635	-0.992634	0.577187	-1.19522	0.30535	-0.469455	1	-0.276105	1	-0.358014	1
chr1.4785063.4786321	-0.849024	0.368722	-0.391324	1	-0.468694	1	-0.192941	1	0.104792	1
chr1.4807298.4808595	-1.3625	0.0075235	-0.927897	0.342507	-0.693536	0.789094	-0.417458	1	-0.229438	1
chr1.4819471.4820394	-0.670063	1	-0.782243	1	-0.375664	1	-0.282215	1	0.0312146	1
chr1.4831012.4831819	0.268358	1	0.132161	1	-0.13898	1	-0.286159	1	0.535929	1
chr1.4833354.4833876	-1.31173	0.71424	-2.03282	0.254645	-0.964305	0.831141	-0.0632038	1	0.562247	1
chr1.4857331.4858780	-0.969422	0.177928	-0.859307	0.408299	-0.598393	1	-0.272439	1	-0.131054	1
chr1.4868800.4869356	-0.993258	0.853511	-0.592558	1	-1.08663	0.428018	-0.639746	1	0.191211	1
chr1.4872888.4874246	-0.691924	1	-0.237297	1	-0.470707	1	0.0670204	1	0.406153	1
chr1.4876567.4876831	0.324353	NA	0.77186	NA	0.973884	NA	1.14829	1	1.07155	1
chr1.4881204.4882037	-1.64155	0.0135493	-1.29403	0.137988	-1.09785	0.147782	-0.778264	1	-0.421795	1
chr1.4907710.4908692	-1.47483	0.0234563	-1.67294	0.00650149	-2.45439	2.46586e-09	-1.47744	0.0219802	-0.522636	1
chr1.4910842.4911246	-0.632899	1	-1.19718	0.36691	-0.897881	0.576962	-0.431614	1	-0.228893	1
chr1.4914420.4914887	-1.33827	0.495249	-1.36858	0.484504	-0.584986	1	-1.27042	0.648948	-0.714727	1
chr1.4917385.4917962	-1.53946	0.231496	-2.02282	0.0734462	-1.58667	0.0653423	-0.762121	1	-0.284797	1
chr1.4918656.4919143	0.510124	1	0.215596	1	-0.95123	0.705759	-0.375042	1	0.149696	1
chr1.4922905.4923839	-0.40385	1	-0.917303	0.883743	-2.4128	0.000114941	-1.24534	0.463654	-0.398295	1
chr1.4925815.4927371	-1.41089	0.055944	-1.48218	0.0450789	-1.75076	0.000427746	-0.810889	1	-0.385456	1
chr1.4934603.4935610	-2.11297	0.00643446	-2.1521	0.00840159	-2.21621	0.00015199	-1.39593	0.197784	-0.197411	1
chr1.4961501.4962322	-0.514765	NA	0.132104	NA	-0.581852	1	-0.27812	1	0.200637	1
chr1.4969768.4971570	-0.945071	0.468889	-1.27646	0.0939378	-0.687865	0.903776	-0.439115	1	-0.0946593	1
chr1.4989914.4990779	0.234619	1	-0.756035	1	-0.425618	1	-0.273211	1	0.0432601	1
chr1.5002921.5003145	0.181758	NA	-0.107164	NA	0.517399	NA	0.510965	NA	0.974223	1
chr1.5015333.5015988	-0.291966	1	-0.330212	1	-0.875429	0.700289	-0.00363493	1	0.297553	1
chr1.5017859.5021055	-1.07469	0.052555	-0.825956	0.44311	-0.322171	1	0.0177481	1	0.284116	1
chr1.5022580.5023745	-2.12011	6.91928e-05	-1.80935	0.00305397	-1.31607	0.029874	-0.966274	0.669635	-0.257828	1
chr1.5029379.5030219	0.499474	NA	-0.0726346	NA	0.373109	1	0.578506	1	0.627569	1
chr1.5031540.5031989	-0.131592	1	-0.382467	1	-0.895904	0.796221	-0.579215	1	-0.0285866	1
chr1.5033103.5033777	-2.5746	0.00267395	-3.00818	0.00109408	-0.579732	1	-2.51566	0.000839357	-2.65968	0.00128308
chr1.5045659.5046248	-1.53391	0.231255	-1.24182	0.521366	-1.82206	0.0221682	-0.537749	1	0.40248	1
chr1.5055638.5056382	0.725451	NA	0.216834	NA	0.323562	1	0.404409	1	0.840505	1
chr1.5064427.5065018	1.66805	NA	0.953395	NA	1.23225	NA	1.02092	1	1.71428	1
chr1.5068794.5069324	1.76691	NA	0.732951	NA	1.54173	NA	1.79712	0.93594	-0.0930941	1
chr1.5069964.5070873	-1.02138	0.337749	-0.998992	0.391414	-1.00664	0.191604	-0.481782	1	-0.160927	1
chr1.5071100.5071775	-1.96315	0.00870896	-2.02673	0.00882072	-2.82409	1.05925e-07	-1.39741	0.180771	-0.250868	1
chr1.5074227.5074567	-0.30699	NA	-0.167393	NA	-0.255399	NA	-0.18709	1	0.735797	1
chr1.5082623.5083763	-1.20692	0.0190689	-0.848841	0.433687	-0.756938	0.484717	-0.546711	1	-0.262408	1
chr1.5087151.5087361	0.933697	NA	0.141626	NA	-0.360881	1	-0.190247	1	1.05609	1
chr1.5091752.5092645	-0.529889	1	-0.670754	1	-0.393698	1	-0.470813	1	0.0910042	1
chr1.5102863.5104039	-0.821619	0.744329	-0.613079	1	-0.654942	0.995823	-0.285373	1	-0.0923367	1
chr1.5106449.5107095	0.269623	1	0.0555898	1	0.321615	1	0.610968	1	0.146778	1
chr1.5115461.5116327	-0.0637124	1	-0.495856	1	0.259958	1	0.296583	1	0.468037	1
chr1.5116556.5117546	0.0864723	1	0.111134	1	0.449906	1	0.401642	1	0.0713507	1
chr1.5127119.5127953	-0.704744	1	-0.571536	1	-0.792316	0.808936	-0.273264	1	0.0274001	1
chr1.5128224.5129289	-0.531022	1	-0.264777	1	-0.110246	1	0.358065	1	0.282838	1
chr1.5130041.5130912	-0.657124	1	-0.314513	1	-1.01645	0.496141	-0.370451	1	0.310427	1
chr1.5137947.5138667	-1.01997	0.793634	-0.814822	1	-1.03583	0.500296	-0.376076	1	0.226881	1
chr1.5141628.5142061	2.06158	NA	1.81663	NA	0.782064	NA	0.104623	1	0.177721	1
chr1.5176817.5177952	-1.48332	0.113497	-1.77225	0.0358307	-2.20962	0.000122869	-0.521049	1	0.239052	1
chr1.5181927.5182454	-0.471733	1	-0.483231	1	-0.764879	1	-0.600701	1	-0.0520237	1
chr1.5183163.5184020	-1.45925	0.108377	-1.5856	0.0771587	-1.78757	0.00269575	-1.12235	0.505533	-0.245708	1
chr1.5185354.5185804	1.18487	NA	0.980773	NA	0.243146	1	0.889624	1	0.545917	1
chr1.5207857.5208933	-1.35804	0.0908508	-1.70315	0.0166214	-1.22262	0.0702691	0.153006	1	0.251879	1
chr1.5209793.5210542	-0.598395	1	-0.773399	1	-1.59754	0.0855067	-0.679352	1	-0.158128	1
chr1.5213695.5214083	-1.36456	NA	-2.63495	NA	-2.4609	0.00377704	-1.45	0.467197	-0.185241	1
chr1.5220333.5221480	-1.54857	0.0332704	-1.58904	0.0376435	-1.52891	0.00525417	-1.02875	0.507225	-0.816686	1
chr1.5228578.5229423	-1.49082	0.166975	-2.13544	0.0223484	-1.39689	0.0865044	-1.45665	0.187232	-1.38393	0.857291
chr1.5232668.5233342	-1.23119	0.474609	-0.950812	0.876245	-1.15593	0.310636	-1.18509	0.603209	-1.079	1
chr1.5243305.5243588	-0.710507	1	-0.88393	1	-1.18097	0.48215	-0.08746	1	0.211783	1
chr1.5249168.5250046	-2.15009	0.00043335	-3.59924	5.14154e-07	-3.19119	9.64108e-12	-2.34699	3.18351e-06	-0.494261	1
chr1.5273894.5274327	-1.56972	NA	-1.05674	NA	-2.0228	0.0689139	-1.20671	1	-0.380243	1
chr1.5278837.5279918	-0.492744	1	-0.622328	1	-1.03689	0.449948	0.00753496	1	0.417803	1
chr1.5285302.5285631	-0.924912	1	-1.8967	0.190586	-1.91238	0.0291592	-0.828979	1	-0.0465252	1
chr1.5287802.5288479	-1.12631	0.565928	-1.52124	0.206611	-2.21797	0.000732143	-1.26165	0.417817	-0.239898	1
chr1.5296976.5298517	-1.24093	0.215513	-1.75472	0.0214508	-1.56665	0.00822	-0.457455	1	0.0987305	1
chr1.5315348.5316677	-1.45044	0.122232	-1.5188	0.106406	-1.75929	0.00548265	-0.227906	1	0.18261	1
chr1.5334182.5335233	-0.999458	0.81443	-1.98698	0.0519476	-1.71855	0.0216458	-1.46089	0.240654	-0.474006	1
chr1.5336175.5336936	-0.853667	1	-1.55046	0.210554	-1.9071	0.00744648	-1.10925	0.736154	-0.0557049	1
chr1.5346133.5346609	0.593218	1	0.880031	1	-0.723963	1	-0.335672	1	1.10703	1
chr1.5362189.5362792	0.066194	1	-0.940898	1	-0.720647	1	-0.0533109	1	0.225416	1
chr1.5379341.5379574	-1.72151	0.172933	-2.64244	0.0261918	-2.38949	0.00227027	-1.09587	0.918641	-0.570015	1
chr1.5382148.5383467	-1.67105	0.0367537	-1.99346	0.00795264	-2.41462	6.91704e-06	-0.755291	1	-0.132668	1
chr1.5394393.5395294	-1.54419	0.182431	-2.35263	0.0102757	-2.7958	1.83422e-05	-0.609836	1	-0.417951	1
chr1.5404361.5404801	-0.308648	NA	-1.16212	NA	-0.79047	1	-0.522606	1	0.0900063	1
chr1.5510428.5511543	1.0596	0.848529	-0.19593	1	0.148379	1	0.457848	1	0.671301	1
chr1.5541455.5541891	0.465684	NA	-0.841546	NA	-1.17273	0.688526	-0.533946	1	0.0309023	1
chr1.5587906.5589688	-0.251898	1	-0.653379	1	-0.385007	1	0.33525	1	0.150226	1
chr1.5602317.5603179	0.850101	NA	-0.170699	NA	-0.0516553	1	0.114346	1	0.290465	1
chr1.5608192.5608704	2.37555	NA	1.70321	NA	1.20028	0.853895	1.62222	0.91593	1.30423	1
chr1.5642115.5642579	-1.56756	0.280401	-1.95894	0.131366	-1.93356	0.024008	-0.828211	1	-0.237554	1
chr1.5655345.5656578	1.11425	0.926216	0.70718	1	0.209792	1	0.569121	1	0.888963	1
chr1.5689093.5689752	-1.2451	0.472322	-1.6576	0.160332	-2.20501	0.00153153	0.0460631	1	0.292699	1
chr1.5728511.5729668	1.31503	0.78295	0.432018	1	1.0551	0.843544	1.16034	1	0.853429	1
chr1.5752878.5754104	-1.88609	0.0202617	-1.82995	0.0364353	-2.19513	0.000194707	-1.31395	0.290429	-0.322935	1
chr1.5780200.5781445	-0.0702585	1	-0.655082	1	-0.670092	1	-0.437598	1	0.463914	1
chr1.5787398.5787696	1.2235	NA	0.301673	NA	-0.523305	NA	0.466879	NA	-0.0072478	1
chr1.5791586.5792341	2.59616	NA	2.34706	NA	1.77619	0.463281	2.44613	0.360754	2.2661	1
chr1.5814592.5816595	0.807737	1	9.2083e-05	1	-0.27575	1	0.10787	1	0.531867	1
chr1.5827596.5827973	1.31495	NA	0.172474	NA	0.17975	NA	0.343339	NA	0.71203	1
chr1.5828719.5830357	2.03322	0.115231	1.01999	0.999285	1.27011	0.486557	1.17278	1	1.68454	1
chr1.5866106.5867275	3.10815	0.0149681	2.3005	0.144648	2.58841	0.0265472	2.92535	0.0328985	2.93184	0.0684708
chr1.5879922.5880535	1.30126	NA	1.17393	NA	0.223572	NA	1.1287	1	1.37747	1
chr1.5894134.5895640	1.19442	0.490002	0.649568	1	1.51658	0.0658102	1.32104	0.419969	-0.0750436	1
chr1.5904696.5905405	-0.57308	1	-0.510357	1	-0.51696	1	-0.174544	1	-0.0976009	1
chr1.5915184.5918155	-0.700915	0.863562	-0.67886	0.924497	-0.558811	1	0.0954982	1	0.194945	1
chr1.5925815.5926449	-1.60113	0.184737	-1.99013	0.0707357	-1.95516	0.0113354	-0.402929	1	-0.103866	1
chr1.5938900.5939453	-0.716457	1	-0.794936	1	-1.31277	0.270132	-0.612245	1	0.126896	1
chr1.5955189.5956492	-1.49814	0.0657975	-2.09436	0.00284067	-2.26872	8.4684e-06	-0.605382	1	-0.266863	1
chr1.6039707.6040343	-0.881869	1	-1.91802	0.0913681	-2.05957	0.00610796	-0.0488517	1	0.441949	1
chr1.6049556.6050104	-1.31754	0.460619	-1.86504	0.144052	-1.3619	0.2033	-0.503101	1	-0.121827	1
chr1.6053673.6054548	-0.366445	1	-0.625477	1	-0.541054	1	0.7419	1	0.686256	1
chr1.6081641.6082406	1.70871	0.327345	0.926152	1	1.50492	0.308918	1.21546	1	1.11687	1
chr1.6092462.6092957	0.478422	1	0.657324	1	-0.980963	0.572242	-1.1715	0.653644	-0.491059	1
chr1.6093863.6094951	-1.17489	0.1951	-1.56361	0.0239167	-2.20104	6.49534e-07	-1.10725	0.328321	-0.550696	1
chr1.6100201.6101137	0.829325	NA	0.0836271	NA	0.078851	NA	0.478317	1	0.20829	1
chr1.6131915.6132300	-1.39434	0.400076	-1.73738	0.19274	-1.76718	0.0369939	-0.0775701	1	0.415948	1
chr1.6134599.6135769	-0.701701	1	-1.03567	0.271772	-0.880322	0.317027	-0.352974	1	-0.114004	1
chr1.6152179.6153123	-0.618352	1	-1.08837	0.355683	-1.14882	0.105838	-0.204134	1	0.0970589	1
chr1.6178432.6179292	-0.220538	1	-0.388501	1	-1.30462	0.134415	0.126544	1	0.576881	1
chr1.6188306.6189301	-1.03006	0.637418	-1.84664	0.0365981	-1.10776	0.288374	0.15245	1	0.627403	1
chr1.6190007.6190944	0.699446	1	0.40794	1	0.0399982	1	0.386964	1	0.69211	1
chr1.6203710.6205062	-0.321058	1	-0.530226	1	-0.556544	1	-0.670205	1	-0.275509	1
chr1.6214069.6215777	-0.8827	0.290546	-0.768073	0.621786	-0.426773	1	-0.255749	1	-0.115852	1
chr1.6219705.6220181	1.80111	0.134652	1.49263	0.339399	2.22466	0.00667543	2.23321	0.0277057	0.373189	1
chr1.6220903.6221607	0.182445	1	0.289358	1	0.151433	1	0.305621	1	0.795364	1
chr1.6224052.6224642	-1.99511	0.0013497	-2.26706	0.000328598	-2.14591	1.04769e-05	-1.34827	0.113769	-0.828449	1
chr1.6224965.6226598	-0.434508	1	-0.390401	1	0.14849	1	-0.0497487	1	-0.259454	1
chr1.6234636.6235246	-1.04521	0.712041	-0.783733	1	-1.12187	0.311042	-0.0434231	1	0.479993	1
chr1.6236698.6237476	-0.313101	1	-0.268717	1	-0.608528	1	-0.274196	1	0.445319	1
chr1.6271633.6272585	-0.545925	1	-0.693591	1	-0.602481	1	-0.312016	1	-0.197933	1
chr1.6282216.6283631	-0.274831	1	-0.00243268	1	-0.0368147	1	0.0872266	1	0.452132	1
chr1.6287210.6288404	0.116983	1	0.2183	1	0.0835697	1	-0.271312	1	0.0117798	1
chr1.6306017.6307201	-0.248426	1	-0.340673	1	-1.2747	0.0469724	-0.936022	0.763693	0.0200783	1
chr1.6320269.6320929	-2.73541	3.72928e-05	-3.28548	4.39988e-06	-3.21858	1.28963e-09	-1.69037	0.0358431	-0.819717	1
chr1.6330468.6330959	-1.04728	0.634341	-1.15677	0.469766	-1.5873	0.0232117	-1.22426	0.422178	-0.414038	1
chr1.6358686.6359722	-0.927563	0.520945	-1.31653	0.0846959	-0.572316	1	-0.334192	1	-0.645751	1
chr1.6359860.6360392	-1.36463	0.251157	-1.8691	0.0579792	-1.34466	0.0995118	-0.688844	1	-0.169979	1
chr1.6361771.6362318	-1.28047	0.27014	-1.59264	0.099937	-1.83504	0.00297619	-0.526586	1	-0.165042	1
chr1.6363788.6364254	-1.41204	0.251251	-1.77038	0.0931368	-1.55065	0.0381376	-0.785545	1	0.00679355	1
chr1.6382419.6383758	-1.20256	0.0541542	-1.31447	0.0274348	-0.951989	0.156829	-0.262566	1	-0.319641	1
chr1.6401436.6402008	0.0763064	1	-0.55332	1	-0.0910082	1	0.263485	1	0.308456	1
chr1.6406028.6407007	-0.781488	0.923903	-1.07201	0.297488	-0.631916	1	-0.186676	1	-0.216619	1
chr1.6409820.6410623	-0.233187	1	-0.666894	1	-0.0433012	1	0.576708	1	0.367082	1
chr1.6417980.6418598	1.51399	0.431738	1.23986	0.713516	1.47888	0.282649	1.5083	0.572706	1.18826	1
chr1.6440451.6442049	-0.436114	1	-0.0653222	1	0.0551801	1	0.509384	1	0.425883	1
chr1.6448103.6448514	-0.653563	1	-1.60717	0.400467	-1.02482	0.693669	0.0642607	1	0.958599	1
chr1.6477805.6478302	0.868761	NA	-0.0679574	NA	0.517061	NA	0.950689	1	-0.202367	1
chr1.6482801.6484347	-1.42256	0.0465152	-1.61821	0.0155812	-1.91065	6.08625e-05	-0.363215	1	0.338637	1
chr1.6486945.6487477	-0.726529	1	-1.00664	0.950958	-1.01254	0.681806	-0.773481	1	-1.37521	1
chr1.6488769.6489630	1.2711	0.407569	0.738198	1	1.00194	0.576116	1.1909	0.65703	0.598075	1
chr1.6499213.6500114	-1.19031	0.295859	-1.53837	0.0857997	-1.30823	0.0617233	-0.237793	1	0.0225819	1
chr1.6538865.6540061	1.16414	0.818566	0.894695	1	0.137686	1	0.0961187	1	0.253055	1
chr1.6546753.6547706	-1.66807	0.0302765	-2.25365	0.00106557	-2.06626	0.000110443	-0.947018	0.873278	-0.197615	1
chr1.6592638.6593678	0.0621015	NA	-0.107356	NA	-0.20779	1	0.220774	1	0.111051	1
chr1.6594382.6595197	0.291063	1	-0.910101	1	-0.74355	1	-0.446249	1	-0.619439	1
chr1.6609379.6610066	1.30139	NA	0.0804795	NA	-0.105587	1	0.769954	1	0.961657	1
chr1.6654908.6655647	1.07149	NA	0.590391	NA	0.6826	1	0.877574	1	0.900505	1
chr1.6657088.6657483	0.129047	NA	-1.36104	NA	-0.384024	1	0.171597	1	-0.449176	1
chr1.6658106.6658671	1.22074	0.664034	0.383043	1	0.46718	1	0.674056	1	0.692844	1
chr1.6678140.6678752	-1.27535	0.408884	-1.38349	0.328691	-1.80737	0.0141099	-0.178824	1	0.217583	1
chr1.6682393.6682905	0.267886	NA	-0.386943	NA	-0.322648	1	0.167015	1	-0.260342	1
chr1.6712989.6713726	0.11812	NA	-0.803798	NA	-0.462543	1	-0.33032	1	-0.122754	1
chr1.6717205.6718319	-1.33123	0.251251	-1.64606	0.0885249	-1.57012	0.0285746	-0.4709	1	0.0916774	1
chr1.6728999.6730278	-1.2446	0.198015	-2.08885	0.00150984	-1.37772	0.0326548	-0.14081	1	0.247255	1
chr1.6730389.6730613	-0.888983	NA	-1.35994	NA	-0.2846	1	0.544189	1	1.28186	1
chr1.6734507.6735674	0.600585	1	-0.473149	1	0.360084	1	0.54922	1	0.34073	1
chr1.6751246.6752727	1.30478	0.495775	0.541907	1	0.98063	0.719805	1.10507	0.979319	0.542448	1
chr1.6757106.6758008	0.37699	1	0.152464	1	0.0663131	1	0.14747	1	-0.59339	1
chr1.6760033.6761778	-0.909146	0.390118	-1.13845	0.0987508	-0.850819	0.304143	-0.132997	1	-0.468154	1
chr1.6769819.6770502	-0.702805	1	-0.959135	0.750255	-1.67913	0.0105121	-0.731425	1	0.0149555	1
chr1.6786888.6787546	0.811725	NA	-1.6297	NA	0.421315	1	0.270678	1	0.154278	1
chr1.6799079.6799424	-1.31181	NA	-1.60872	NA	-1.46972	0.273611	-0.188834	1	-0.124296	1
chr1.6799545.6801970	0.287261	1	-0.585419	1	0.141314	1	0.447149	1	-0.0895045	1
chr1.6804816.6805806	-0.853456	0.973812	-0.73609	1	-1.25833	0.118594	-0.438456	1	-0.175111	1
chr1.6809904.6810870	-2.03205	0.00218685	-2.60097	4.68038e-05	-2.37038	2.34597e-06	-1.15642	0.407897	-0.217438	1
chr1.6818076.6818798	0.769787	NA	-0.165765	NA	0.204308	NA	0.404452	1	-0.174887	1
chr1.6824162.6824806	-1.02126	0.815676	-1.54597	0.235635	-0.698153	1	0.561745	1	0.989537	1
chr1.6829556.6830674	-0.497559	1	-0.965266	0.683948	-0.747105	0.883019	-0.245942	1	0.0172139	1
chr1.6834345.6835047	0.822192	1	0.200203	1	0.482101	1	0.778972	1	1.39188	1
chr1.6855551.6855814	-0.494948	NA	-1.60219	NA	-1.99426	0.0251875	-0.63383	1	-0.0517767	1
chr1.6857957.6858221	-0.561096	1	-0.318782	1	-1.44975	0.140631	-0.500282	1	-0.401153	1
chr1.6858967.6859509	-0.517895	1	-0.847271	0.850925	-0.617863	1	-0.362487	1	-0.155812	1
chr1.6862320.6862575	-0.974035	1	-2.18902	0.123146	-1.42621	0.232047	0.300131	1	0.3918	1
chr1.6866022.6867780	-0.193479	1	-0.550269	1	-0.157241	1	0.362145	1	0.0320653	1
chr1.6876944.6877543	0.441958	NA	0.0712617	NA	-0.323528	1	0.140589	1	0.791809	1
chr1.6893148.6893939	-0.106817	1	-0.947742	0.843897	-1.12954	0.296386	-0.147473	1	0.398207	1
chr1.6905263.6905662	0.000403891	NA	0.31948	NA	0.349694	NA	0.200787	1	-0.0236116	1
chr1.6907114.6908178	-0.22618	1	-0.272567	1	-1.54191	0.0324478	-0.223109	1	0.0492961	1
chr1.6927750.6929446	-0.770769	0.963545	-1.18157	0.183176	-1.70042	0.00031077	-1.07037	0.346365	-0.681692	1
chr1.6936301.6936616	-1.20313	0.717299	-1.18815	0.71582	-1.83985	0.052487	-2.00464	0.0972045	-0.787816	1
chr1.6945832.6946355	-0.245414	1	-0.316218	1	-0.225394	1	0.182019	1	0.750954	1
chr1.6959958.6960549	-0.472367	NA	-0.0131603	NA	-0.0145178	NA	0.428528	1	0.295309	1
chr1.6966731.6967801	1.24474	0.833438	0.906249	1	1.20791	0.628771	1.08048	1	1.01754	1
chr1.6972697.6973582	1.65923	0.149668	1.18674	0.585616	1.76799	0.0349057	2.02197	0.0361782	-0.980885	1
chr1.6979133.6980470	0.160911	1	-0.301305	1	-0.0883551	1	0.106053	1	0.178814	1
chr1.7000769.7001157	-1.78171	0.0960613	-1.77809	0.119925	-1.7265	0.0213704	-1.0833	0.782953	-0.0857022	1
chr1.7010180.7010853	-0.770659	0.891971	-0.840826	0.673589	-0.898058	0.306332	-0.328238	1	-0.24262	1
chr1.7017690.7018278	-0.722386	1	-1.49516	0.393183	-0.342399	1	0.742297	1	1.16943	1
chr1.7040486.7040920	-1.38656	0.325148	-2.47651	0.0189515	-2.49874	0.000349222	-1.01265	0.977759	-0.319232	1
chr1.7048693.7049006	1.14406	0.72883	0.922723	1	0.313207	1	0.467373	1	-0.753793	1
chr1.7086929.7087188	-0.787897	1	-0.391159	1	-0.684978	1	0.137787	1	0.680477	1
chr1.7088184.7089533	-1.03045	0.145838	-1.02336	0.173411	-0.807215	0.410214	-0.50112	1	-0.568884	1
chr1.7096729.7097083	0.493633	NA	0.690967	NA	0.612486	NA	0.738011	1	0.513439	1
chr1.7104898.7105945	-1.62283	0.00783199	-1.75522	0.00371086	-1.53158	0.00311325	-0.321391	1	0.281416	1
chr1.7111098.7111953	-0.182825	1	-0.713643	1	-0.0397836	1	0.0876744	1	-0.262372	1
chr1.7112033.7112591	0.0144304	1	-0.690142	1	0.448298	1	0.496683	1	-0.152654	1
chr1.7112769.7113771	-1.08123	0.222073	-1.51812	0.0136801	-1.36189	0.00739901	-0.500759	1	0.290623	1
chr1.7117809.7118528	-1.5305	0.0730109	-1.65519	0.0511321	-1.26395	0.0913424	-0.901678	0.986303	0.0989059	1
chr1.7125977.7126751	0.727068	NA	0.916833	NA	1.16456	NA	0.573044	1	1.38539	1
chr1.7130761.7132793	-0.210025	1	-0.24344	1	-0.0851396	1	0.200142	1	0.396281	1
chr1.7138101.7139850	-1.22387	0.0185041	-1.09695	0.07993	-1.21927	0.0039856	-0.363708	1	-0.0428415	1
chr1.7147998.7149119	-0.329943	1	-0.318465	1	-0.020392	1	0.484601	1	0.531149	1
chr1.7154858.7156095	-0.780357	1	-0.410619	1	-0.544517	1	-0.142553	1	0.318044	1
chr1.7158659.7158956	-0.212089	1	-0.0368868	1	-1.00095	0.621268	-0.402748	1	0.0886907	1
chr1.7160975.7162477	-0.419136	1	-0.177282	1	-0.398819	1	-0.24867	1	0.0730261	1
chr1.7168035.7168725	-0.556935	1	-0.571873	1	-0.434325	1	-0.263233	1	-0.084533	1
chr1.7170507.7171368	-1.04323	0.531367	-0.7794	1	-0.815739	0.735468	0.14272	1	0.530483	1
chr1.7172856.7173494	1.45501	0.377922	1.31602	0.512642	2.00255	0.0207235	1.99879	0.0780057	-0.350404	1
chr1.7199512.7199913	-1.34198	0.359479	-1.78313	0.115887	-1.96364	0.00619365	-0.926802	1	-0.103112	1
chr1.7204663.7205405	-0.477359	1	-0.802924	0.822498	-0.451451	1	-0.48363	1	-0.413539	1
chr1.7206103.7207439	-0.586069	1	-0.808041	0.674931	-0.578958	1	0.113954	1	0.238056	1
chr1.7218636.7219581	0.0315038	1	0.334335	1	0.317421	1	0.459423	1	0.446267	1
chr1.7243975.7244838	1.20851	NA	0.202264	NA	0.598471	1	0.834334	1	0.782364	1
chr1.7249873.7250663	0.481202	1	0.512915	1	-0.827234	0.883594	-0.257109	1	0.280632	1
chr1.7292854.7293632	0.301202	1	-0.20752	1	0.363574	1	0.685814	1	0.294348	1
chr1.7313465.7313833	0.0804684	NA	-0.138333	NA	0.451393	1	0.509637	1	0.483168	1
chr1.7315645.7317071	1.10885	0.771754	0.125938	1	0.474174	1	0.84192	1	1.25528	1
chr1.7318789.7319584	1.77718	NA	0.823636	NA	1.42709	NA	1.23809	1	1.40903	1
chr1.7347305.7348329	-0.845961	1	-0.358316	1	-0.986405	0.470845	-0.268916	1	-0.285049	1
chr1.7371111.7371605	0.619344	NA	0.765473	NA	0.423143	NA	0.174872	1	0.813133	1
chr1.7380823.7381852	0.175044	1	-0.498206	1	0.207131	1	0.178269	1	-0.188587	1
chr1.7397341.7398710	-0.901675	0.445211	-0.889141	0.487043	-0.889604	0.296657	-0.429921	1	-0.369339	1
chr1.7428309.7428996	0.677523	NA	0.656289	NA	0.530779	NA	0.755784	1	1.01819	1
chr1.7447433.7448359	-1.18118	0.37779	-1.93707	0.0270817	-1.7987	0.0035498	-1.03925	0.699702	-0.242551	1
chr1.7491738.7491978	0.278622	NA	0.70047	NA	-0.0747524	NA	0.332524	NA	-0.144374	1
chr1.7492622.7493076	-0.819348	1	-0.258709	1	-1.46452	0.103601	-0.59467	1	0.214418	1
chr1.7494889.7495690	-1.96747	0.0233222	-1.97151	0.0315862	-2.34164	0.000170053	-1.08031	0.762655	-0.15421	1
chr1.7497749.7498701	-1.82694	0.247682	-1.96591	0.204438	-2.22056	0.0286563	-0.378962	1	0.354826	1
chr1.7505853.7506500	-0.408259	1	-0.199007	1	-1.0091	0.563597	-0.410914	1	0.23786	1
chr1.7507153.7507523	-0.453148	1	-0.0598376	1	-0.838236	0.916877	-0.213517	1	0.0771753	1
chr1.7523387.7524117	-1.22029	0.469894	-2.09241	0.0387703	-2.12271	0.00165772	-0.828427	1	-0.251685	1
chr1.7534889.7535730	-1.9948	0.00228221	-2.25058	0.000443611	-1.96529	0.000283684	-0.660544	1	-0.168458	1
chr1.7543036.7544084	-0.785135	0.966644	-0.704571	1	-0.654577	1	-0.040586	1	0.0999662	1
chr1.7548146.7548882	0.26089	1	-0.687908	1	-0.824554	0.959015	-0.656824	1	-0.215121	1
chr1.7641102.7642050	1.78978	0.0662294	1.19535	0.517153	0.101524	1	-0.396708	1	0.247666	1
chr1.7696324.7696641	-0.535323	NA	-0.942811	NA	-0.97421	0.800341	0.0255394	1	0.389908	1
chr1.7731107.7731909	-0.856387	0.880573	-0.969445	0.624165	-2.09188	5.64099e-05	-0.947684	0.844597	-0.296566	1
chr1.7750480.7751828	-0.0344518	1	0.222583	1	-1.59829	0.00250394	-1.20781	0.201688	-0.327518	1
chr1.7758463.7759479	-1.553	0.106548	-2.05845	0.0165296	-2.21482	0.000178032	-2.13086	0.00228363	-0.93592	1
chr1.7767922.7769877	-1.45676	0.0638046	-1.57071	0.0425615	-1.89402	0.000200671	-0.970879	0.710829	-0.156348	1
chr1.7828812.7829467	-0.324055	1	-1.28459	0.493714	-0.845608	0.846081	-0.000878632	1	0.597835	1
chr1.7879534.7879785	1.74327	NA	1.45773	NA	1.31787	0.599036	1.53769	0.792106	-0.14558	1
chr1.7891483.7892301	2.02151	0.0943733	1.35313	0.542994	1.9252	0.049487	1.93514	0.153761	-0.133236	1
chr1.7955314.7956578	0.449474	1	-0.320898	1	-0.535905	1	0.0684786	1	0.120605	1
chr1.8005941.8006837	0.40959	1	-0.186408	1	-0.559769	1	-0.206742	1	0.119171	1
chr1.8018744.8019523	0.477062	1	-0.0960926	1	-0.165861	1	0.357329	1	0.741058	1
chr1.8063235.8064161	-0.60409	1	-0.641484	1	-1.36278	0.0414374	-0.718004	1	-0.199235	1
chr1.8065190.8066209	1.2826	0.320156	1.24026	0.361935	1.21076	0.230772	0.958057	1	0.996125	1
chr1.8085744.8086175	0.00656388	NA	-0.777234	NA	-0.411004	NA	-0.165187	1	-0.523554	1
chr1.8134898.8135531	-2.31547	0.000680068	-2.69893	0.000137938	-2.44214	2.57626e-06	-1.13798	0.454433	-0.025232	1
chr1.8320404.8320991	0.435885	1	-0.254247	1	0.212836	1	0.553671	1	0.0600219	1
chr1.8410316.8411854	0.692641	1	0.511184	1	0.616559	1	0.929925	0.91824	0.925534	1
chr1.8450431.8451470	-0.347256	1	-0.781615	1	-0.467748	1	0.0822959	1	0.122694	1
chr1.8468310.8469664	-0.322893	1	-0.288841	1	-0.785382	0.802428	-0.0085908	1	0.741759	1
chr1.8494090.8494755	-0.803909	NA	-0.362216	NA	-1.04775	0.705348	-0.457043	1	-1.10225	1
chr1.8496209.8496727	-0.823982	NA	-0.678301	NA	-0.535593	NA	-0.399982	1	-0.961326	1
chr1.8551996.8552251	0.723233	NA	1.03832	NA	0.928393	NA	1.01052	1	1.01958	1
chr1.8570754.8571224	-1.91106	0.0633329	-2.72824	0.00752778	-2.4696	0.000176963	-1.87322	0.0359483	-0.600274	1
chr1.8582457.8583665	-0.369655	1	-0.713053	1	-0.191677	1	-0.116069	1	-0.350705	1
chr1.8586993.8587863	-1.54281	0.0606711	-1.56208	0.069236	-1.29216	0.0589281	-0.75415	1	-0.0767286	1
chr1.8595143.8596330	0.339314	1	-0.0515224	1	0.794948	0.747473	0.748343	1	-0.00784007	1
chr1.8644127.8644994	0.607314	1	0.985489	0.921822	1.04756	0.622715	0.803685	1	-0.369155	1
chr1.8678668.8680004	-1.10003	0.160148	-0.883507	0.531823	-0.852761	0.368363	-0.702064	1	-0.536329	1
chr1.8685733.8686486	0.992706	1	0.427757	1	0.638017	1	0.364903	1	0.461201	1
chr1.8736200.8736701	2.1009	0.15132	1.84896	0.274327	2.6312	0.00837401	2.06566	0.212538	0.363857	1
chr1.8744324.8745480	-0.989942	0.846697	-0.910701	0.95363	-0.662538	1	-0.802696	1	-1.29396	1
chr1.8747332.8747686	-0.92653	NA	-2.76562	NA	-1.07889	NA	-1.54167	0.68069	-1.10792	1
chr1.8760377.8760582	-1.04899	NA	-0.904979	NA	-0.4184	NA	-0.751933	1	-0.474517	1
chr1.8780514.8781693	-0.0263225	1	0.0393277	1	0.179568	1	-0.0834589	1	-0.483847	1
chr1.8783663.8783933	1.13813	0.962392	1.63769	0.400216	1.9667	0.0905208	1.12637	1	-0.211447	1
chr1.8790717.8791442	-1.74592	0.0254763	-1.23202	0.296904	-2.08901	0.000160952	-0.990431	0.794818	-0.111436	1
chr1.8804978.8805405	-0.705652	1	0.229554	1	-1.12158	0.421007	-1.00879	1	-0.152476	1
chr1.8816690.8817753	-0.644208	1	-0.355248	1	-0.0459978	1	-0.011785	1	0.48265	1
chr1.8818220.8818531	-0.273075	NA	-0.28732	NA	-0.0151069	1	-0.0280957	1	0.323147	1
chr1.8842663.8843239	-0.497671	1	-0.738324	1	-0.108241	1	0.00898035	1	0.203066	1
chr1.8847490.8848139	-0.894529	1	-0.148533	1	-0.3221	1	-0.27839	1	0.206849	1
chr1.8857976.8858439	-0.238901	NA	-0.66905	NA	-0.28576	1	-0.394233	1	0.432682	1
chr1.8864903.8865207	-2.27746	0.0242582	-3.09509	0.0064015	-2.19415	0.00237091	-1.29905	0.470821	0.0864902	1
chr1.8866423.8866989	-1.49386	0.241119	-1.12249	0.626131	-0.999145	0.539033	-0.527567	1	0.605268	1
chr1.8867414.8868285	-0.501624	1	-0.699353	1	-0.573818	1	-0.0253274	1	0.142036	1
chr1.8904536.8905367	1.10722	NA	1.19013	NA	1.28525	0.672692	0.389838	1	0.944033	1
chr1.8921342.8922226	-1.48094	0.0781661	-1.92502	0.00756017	-2.1367	4.87337e-05	-1.11752	0.493621	-0.284848	1
chr1.8933921.8934793	0.0110204	1	-0.819901	1	-0.0866996	1	0.0527475	1	0.616862	1
chr1.8940684.8941052	-1.39018	0.273589	-1.8101	0.0878045	-1.45108	0.0776645	-0.303985	1	0.234523	1
chr1.8944692.8945455	-0.247149	1	-0.619097	1	0.0296371	1	0.243415	1	0.343067	1
chr1.8947182.8948677	0.740902	1	0.686779	1	1.05158	0.325569	0.993309	0.819996	0.208242	1
chr1.8978980.8979561	-0.359961	1	-0.293912	1	-0.354614	1	-0.30547	1	-0.633519	1
chr1.8982336.8983315	1.27414	0.462298	0.768102	1	1.50162	0.111515	1.11685	0.879718	-0.534302	1
chr1.8995141.8995549	0.0350771	NA	-0.910826	NA	0.264796	NA	-0.432888	1	-0.246512	1
chr1.8999003.8999330	0.262713	1	0.403148	1	-0.589203	1	-0.121284	1	0.723856	1
chr1.9024199.9024981	0.336865	1	0.794318	1	1.2276	0.246907	0.934654	1	-0.228754	1
chr1.9037702.9039014	0.566054	1	0.650431	1	1.06603	0.345768	0.568072	1	-0.27899	1
chr1.9065198.9065447	-1.08263	NA	-1.74433	NA	-0.623403	1	-0.160076	1	0.201662	1
chr1.9090303.9091657	-0.186101	1	-0.289211	1	0.171662	1	0.127269	1	-0.0370148	1
chr1.9100850.9101313	-0.103743	1	-0.0684433	1	0.139479	1	0.307164	1	0.578804	1
chr1.9125294.9126979	-1.18705	0.212129	-1.23433	0.190742	-0.8723	0.501338	-0.197814	1	0.360316	1
chr1.9127395.9128087	-1.31127	0.227326	-1.33299	0.227349	-1.54751	0.0169632	-1.12708	0.494591	-0.166142	1
chr1.9132555.9133296	-0.094956	1	0.471897	1	0.91503	0.893828	0.624783	1	0.526978	1
chr1.9145309.9145979	-0.807424	1	-0.924065	0.99376	-0.706488	1	0.11138	1	0.369483	1
chr1.9149748.9151167	0.509218	1	1.06421	0.600955	0.908042	0.670824	0.421763	1	0.58017	1
chr1.9157171.9157634	0.273992	NA	0.0430846	NA	1.29403	NA	0.615789	1	-0.4214	1
chr1.9171744.9172989	-0.241358	1	-0.104547	1	-0.353678	1	0.0370791	1	0.489151	1
chr1.9174503.9174988	0.393335	1	0.300232	1	0.130775	1	0.0877152	1	0.163579	1
chr1.9199548.9200246	-0.564557	1	-0.374097	1	-0.219989	1	-0.157936	1	-1.24859	1
chr1.9207204.9208060	-0.528346	1	-0.347145	1	-0.621576	1	-0.0870492	1	0.292547	1
chr1.9208669.9209364	0.265419	1	0.333595	1	0.628475	1	0.310144	1	-0.0456767	1
chr1.9209955.9210916	-0.635911	1	-0.587024	1	-0.244488	1	-0.0852792	1	-0.0964066	1
chr1.9216079.9216600	0.410053	NA	0.808943	NA	1.30684	NA	0.800972	NA	0.662711	1
chr1.9223353.9223778	0.0426499	NA	-0.177594	NA	-0.12731	1	0.0632382	1	0.301067	1
chr1.9248017.9249609	0.343392	1	0.0815179	1	0.892571	0.578569	0.221609	1	0.179049	1
chr1.9253894.9254507	-1.01498	0.85061	-1.91294	0.105289	-1.21208	0.310838	-0.750546	1	0.221149	1
chr1.9257953.9258381	-1.13317	0.603449	-1.64603	0.172226	-0.751545	0.98699	-0.569461	1	0.144275	1
chr1.9280592.9280876	0.535071	NA	0.290012	NA	0.68878	NA	0.609819	1	0.427063	1
chr1.9283010.9283628	-0.0995955	1	-0.19323	1	-0.239142	1	-0.217301	1	0.286794	1
chr1.9289215.9290385	0.253911	1	0.342928	1	-0.526083	1	-0.325391	1	0.360645	1
chr1.9291010.9291852	0.230883	1	0.685639	1	0.757971	1	0.514597	1	0.314614	1
chr1.9297062.9297239	0.106245	1	0.176375	1	0.531887	1	0.551181	1	0.850415	1
chr1.9298253.9300412	-0.353969	1	-0.126699	1	0.198465	1	0.520162	1	0.723922	1
chr1.9300670.9301020	-0.821731	1	-0.19594	1	-0.533667	1	0.044071	1	0.299946	1
chr1.9367428.9368208	0.520985	1	0.452005	1	-0.993004	0.63829	-0.369448	1	0.281814	1
chr1.9383885.9384264	0.575212	NA	0.489457	NA	1.23309	0.625751	0.987563	1	0.00570162	1
chr1.9408084.9408312	0.396858	NA	1.3127	NA	0.296916	1	0.349552	1	0.921447	1
chr1.9458608.9459244	0.118831	1	0.574009	1	-0.991512	0.599021	-0.923839	1	-1.02072	1
chr1.9465661.9466441	0.691013	NA	0.884731	NA	0.920816	NA	0.880069	1	0.606078	1
chr1.9535364.9536177	0.874256	NA	-0.155143	NA	0.188559	NA	0.116376	1	0.556173	1
chr1.9541088.9541594	-0.530321	1	-0.785148	0.903043	-0.655403	1	-0.219968	1	-0.296098	1
chr1.9544977.9546474	-0.960218	0.238393	-0.933706	0.306164	-0.806411	0.40355	-0.515839	1	-0.50042	1
chr1.9547899.9548474	-0.0883075	1	-0.299154	1	0.440575	1	0.330119	1	-0.337449	1
chr1.9549054.9549285	-0.704767	1	-0.685946	1	-0.177614	1	0.0321436	1	0.280634	1
chr1.9553984.9554884	0.807457	1	0.520867	1	1.24753	0.174754	1.11999	0.654984	-0.940281	1
chr1.9564053.9565260	-1.3173	0.176558	-1.12352	0.400119	-1.27792	0.0754811	-1.72946	0.0126313	-1.50744	0.206327
chr1.9569945.9570832	-1.59194	0.0607033	-1.67341	0.0522303	-2.21258	6.72678e-05	-0.854783	1	-0.145983	1
chr1.9572746.9573860	-0.374336	1	-0.161886	1	-0.369431	1	-0.22861	1	-0.281547	1
chr1.9577469.9578747	-1.30759	0.155433	-1.47027	0.0848724	-1.25245	0.0767024	-0.255213	1	0.334807	1
chr1.9586721.9587113	0.655013	NA	0.812874	NA	0.79696	NA	0.452162	1	0.497929	1
chr1.9591544.9592611	-1.18846	0.335047	-1.38884	0.169264	-1.5866	0.0131999	-0.574513	1	-0.104187	1
chr1.9600860.9602908	-0.522735	1	-0.34889	1	-0.673833	0.834761	-0.0536499	1	0.544975	1
chr1.9609260.9609817	-0.904465	0.785817	-0.493711	1	-1.18558	0.141839	-0.560289	1	0.572032	1
chr1.9610300.9610822	-0.641699	1	-0.52192	1	-1.56106	0.0382529	-0.502369	1	0.325719	1
chr1.9611499.9612590	-0.66466	1	-0.777606	1	-0.706	0.957472	-0.576639	1	-0.906893	1
chr1.9615285.9615561	-1.67295	0.138561	-0.746402	1	-1.71156	0.0312818	-0.910005	1	-0.28918	1
chr1.9615773.9616711	-0.454012	1	-0.264453	1	-1.3496	0.0372011	-0.816855	1	0.228903	1
chr1.9619170.9620175	-0.766884	1	-0.846648	0.817115	-1.59915	0.00337105	-1.10787	0.383801	-0.0565698	1
chr1.9621292.9622023	-0.582317	1	-0.707865	1	-0.487509	1	-0.622622	1	-0.676857	1
chr1.9622196.9622859	-0.750951	1	-0.519366	1	-1.03328	0.332608	-0.864241	1	-0.0627461	1
chr1.9626964.9627989	-1.12425	0.228716	-1.09452	0.286793	-1.53355	0.0029203	-0.0503557	1	0.666292	1
chr1.9629678.9631412	-0.951172	0.249994	-0.781565	0.67825	-0.738979	0.596172	-0.186213	1	0.387864	1
chr1.9642020.9642417	-0.748928	1	-1.13206	0.798878	-1.19516	0.44034	0.528516	1	1.10568	1
chr1.9645596.9646444	-0.873544	0.871057	-0.967319	0.658349	-0.995788	0.352511	-0.173556	1	0.261969	1
chr1.9648890.9650417	0.0835071	1	-0.615212	1	0.29451	1	-0.19625	1	-0.419829	1
chr1.9658930.9659535	0.862103	NA	0.848351	NA	0.564558	1	0.672433	1	0.154336	1
chr1.9673066.9674565	-0.218102	1	-0.276097	1	-0.559438	1	0.122594	1	0.477089	1
chr1.9696940.9697124	0.332404	1	0.131162	1	0.521587	1	0.395162	1	0.454669	1
chr1.9699979.9701318	-0.926975	0.39732	-0.604703	1	-0.313133	1	-0.340034	1	-0.500756	1
chr1.9714416.9714860	0.700366	1	-0.152406	1	-0.350282	1	0.141417	1	0.00859031	1
chr1.9747628.9748922	-0.932703	0.320358	-0.973161	0.26791	-0.749601	0.607455	-0.439109	1	-0.472733	1
chr1.9753575.9753780	-1.17058	NA	-1.37552	NA	-1.51237	NA	-0.377721	1	0.520034	1
chr1.9772696.9773750	-0.426132	1	-0.587521	1	-0.373922	1	-0.0987679	1	-0.0949885	1
chr1.9783878.9784503	-1.54459	0.400506	-1.31435	0.601933	-1.82835	0.0519904	-0.485656	1	0.857176	1
chr1.9789878.9790907	-1.19591	0.362026	-1.22487	0.352177	-1.9579	0.00115555	-1.28179	0.291592	-0.457328	1
chr1.9797389.9799349	-0.0359167	1	0.238343	1	0.454471	1	0.285608	1	0.0878382	1
chr1.9800465.9801446	-0.43047	1	-0.271519	1	0.0874665	1	0.121026	1	0.418917	1
chr1.9804106.9805481	-0.950292	0.505168	-0.808709	0.836075	-0.750031	0.763763	-0.22738	1	0.314631	1
chr1.9806887.9807167	-1.37366	NA	-1.09304	NA	-1.01957	0.856604	-0.258039	1	0.370006	1
chr1.9812230.9812598	-0.709866	1	-0.095665	1	-1.02657	0.499867	-0.144433	1	0.598647	1
chr1.9815622.9816782	-1.11669	0.163812	-1.12481	0.174828	-1.65599	0.000138526	-0.857028	0.820689	-0.118922	1
chr1.9822976.9824859	-0.721538	1	-0.591335	1	-0.815384	0.517957	-0.188019	1	0.332884	1
chr1.9829436.9829705	-0.893013	NA	-1.22311	NA	-0.501273	NA	-0.8532	NA	-1.00668	1
chr1.9842173.9842650	-0.540129	NA	-0.266832	NA	0.461933	NA	-0.161723	1	0.0714022	1
chr1.9847554.9849170	-0.615603	1	-0.397092	1	-0.28052	1	-0.0333085	1	0.123008	1
chr1.9849624.9850341	-0.215559	1	-0.126232	1	-0.235865	1	-0.527594	1	-0.394015	1
chr1.9851451.9851778	-0.611718	NA	-0.854347	NA	-0.433673	1	-0.921933	1	-0.447212	1
chr1.9858974.9859985	-0.23084	1	-0.65028	1	-0.33241	1	-0.551773	1	-0.246846	1
chr1.9862267.9862990	-0.976912	0.861368	-0.855394	1	-0.703748	1	-0.302067	1	0.398961	1
chr1.9868912.9869109	-0.462238	NA	0.0899601	NA	-0.440638	1	-0.455719	1	-0.749953	1
chr1.9878286.9878715	-0.121247	NA	-0.448608	NA	0.517831	1	-0.169737	1	0.16162	1
chr1.9881015.9881318	0.639393	NA	0.123148	NA	-0.554182	NA	-0.00610728	NA	0.146247	1
chr1.9882424.9882690	-1.62178	NA	-1.3635	NA	-0.896377	0.917529	-0.545875	1	0.230969	1
chr1.9891516.9892354	-0.863553	0.751362	-1.04739	0.392882	-1.91306	5.38374e-05	-1.30924	0.089476	-0.46308	1
chr1.9898323.9898571	2.59405	NA	2.76843	NA	1.81817	0.344032	1.1127	1	0.911025	1
chr1.9902894.9903483	-0.0282361	1	-0.120863	1	0.164989	1	0.348752	1	0.489961	1
chr1.9908024.9909506	-0.471191	1	-0.201905	1	-0.173529	1	0.0506444	1	0.155318	1
chr1.9915426.9916377	0.467561	NA	0.652041	NA	0.470461	1	-0.0429778	1	0.0863411	1
chr1.9931927.9932538	-0.335893	1	-0.311998	1	-1.03362	0.526	-0.776621	1	-0.263806	1
chr1.9933516.9934098	-0.0627541	1	-0.0914516	1	-0.840304	0.81228	-0.667652	1	-0.232201	1
chr1.9936076.9936755	-0.851081	1	-0.513221	1	-1.07706	0.366476	-0.611325	1	0.227644	1
chr1.9943392.9944647	-0.841996	0.545257	-0.601431	1	-0.544636	1	-0.338884	1	-0.421005	1
chr1.9952821.9953796	-0.318853	1	-1.09793	0.640172	-0.327078	1	-0.0712921	1	0.274067	1
chr1.9966874.9968815	-0.891282	0.566859	-0.912875	0.526403	-0.504389	1	-0.585744	1	-0.155283	1
chr1.9983071.9983558	-0.410963	NA	-0.73185	NA	0.247531	NA	-0.194051	1	-0.156108	1
chr1.9991541.9992238	-1.16397	0.215474	-1.42902	0.0600456	-2.10396	4.19562e-06	-1.04639	0.471553	-0.259702	1
chr1.9993445.9994366	-1.05245	0.410176	-1.11116	0.340904	-1.87186	0.000241116	-0.668278	1	0.0622427	1
chr1.10001350.10001863	0.0263636	1	-0.495453	1	-0.689196	1	0.103874	1	0.454092	1
chr1.10007119.10008171	-0.616797	1	-0.633876	1	-0.41064	1	-0.311632	1	-0.337146	1
chr1.10008634.10009599	-0.648531	1	-0.858375	0.522497	-0.474559	1	0.0535754	1	0.0196942	1
chr1.10012785.10013493	-0.977211	0.677665	-0.816355	0.982321	-1.47807	0.0278976	-0.481957	1	0.481317	1
chr1.10014385.10015034	-1.42766	0.119356	-1.47853	0.115446	-0.912731	0.48998	-1.52536	0.0524545	-1.03636	1
chr1.10019121.10019818	-0.233402	1	-0.316314	1	-0.17357	1	-0.308531	1	0.0372351	1
chr1.10037761.10038506	-0.222169	1	0.118227	1	0.250964	1	0.207117	1	0.273749	1
chr1.10039388.10040547	-0.556243	1	-0.219499	1	-0.179599	1	-0.119116	1	-0.0796268	1
chr1.10055524.10056183	-0.294778	1	-0.218189	1	-0.0117656	1	0.00358202	1	0.549644	1
chr1.10056348.10057021	0.696106	1	0.563179	1	1.23651	0.133785	1.16088	0.473432	0.187986	1
chr1.10057519.10058727	-0.734282	1	-0.768898	0.90907	-0.284537	1	0.295989	1	0.597994	1
chr1.10067100.10067404	-1.70676	NA	-0.107513	NA	-0.855797	NA	-0.558241	1	0.0429332	1
chr1.10071130.10071904	0.426766	1	0.575848	1	0.981657	0.581488	0.943758	1	-0.0340929	1
chr1.10076209.10076458	-0.213162	NA	-0.03611	NA	0.0932053	1	0.27004	1	1.2607	1
chr1.10083798.10084669	0.235661	1	0.177579	1	-0.0928398	1	0.0569838	1	0.0105733	1
chr1.10087079.10087789	-0.7675	1	-0.646899	1	-1.08617	0.252834	-0.201546	1	0.0668186	1
chr1.10089265.10090035	-0.0372308	1	0.0340796	1	0.208139	1	0.296948	1	0.223574	1
chr1.10093639.10093913	-2.1141	0.0321816	-2.06958	0.0558529	-1.57474	0.0491861	-1.0337	0.889668	-0.0917555	1
chr1.10095911.10097408	0.341219	1	0.748764	1	0.387383	1	0.27346	1	0.146383	1
chr1.10101996.10102648	-1.38934	0.126826	-0.900949	0.762953	-1.01229	0.314763	-0.462934	1	0.431679	1
chr1.10105034.10105458	0.434937	1	-0.579673	1	0.635091	1	0.473966	1	-0.939821	1
chr1.10108728.10109575	1.20031	0.612368	0.424266	1	1.33756	0.247414	1.27969	0.647231	0.0539842	1
chr1.10110633.10111313	0.62566	NA	0.623257	NA	0.155422	1	0.145082	1	0.304491	1
chr1.10112146.10112627	0.134325	NA	-0.293512	NA	-0.508466	1	0.0209129	1	0.358087	1
chr1.10114785.10115101	-0.207091	NA	0.117492	NA	-0.242812	1	0.354201	1	0.644521	1
chr1.10115676.10117286	0.424927	1	0.365058	1	0.46876	1	0.547039	1	0.466641	1
chr1.10126736.10127946	-0.763771	0.960227	-0.470711	1	-0.768495	0.64276	-0.599972	1	0.126599	1
chr1.10132716.10134174	-0.228562	1	-0.0314306	1	-0.0392666	1	0.0811799	1	0.112812	1
chr1.10139339.10139786	-0.773246	1	-0.459012	1	-0.715392	0.955461	0.0291495	1	0.347833	1
chr1.10141162.10142673	-1.11642	0.12033	-0.905823	0.446987	-1.01888	0.101799	-0.243153	1	0.36656	1
chr1.10145392.10146016	2.07165	0.0241643	2.13057	0.0180033	2.26225	0.0014927	1.96652	0.0434084	0.610917	1
chr1.10150470.10151046	-0.10101	1	0.170378	1	-0.645169	1	-0.493358	1	0.230766	1
chr1.10156844.10158028	-1.13208	0.185322	-1.27836	0.0912805	-1.52632	0.00159449	-0.943391	0.608828	-0.0418438	1
chr1.10164358.10166002	-0.800345	0.844683	-0.98694	0.401849	-1.54751	0.00101383	-1.11411	0.225225	-0.290049	1
chr1.10171433.10172182	-1.38738	0.217847	-1.24939	0.361465	-0.871535	0.676268	-0.446496	1	-0.0856004	1
chr1.10175593.10176405	-0.427621	1	-0.439521	1	0.284124	1	0.0751052	1	0.207375	1
chr1.10176942.10177471	-0.182201	1	-0.608766	1	-0.489456	1	-0.0177369	1	-0.26729	1
chr1.10192891.10194156	-0.55307	1	-0.137892	1	-0.288841	1	-0.0920823	1	0.109981	1
chr1.10205493.10206151	0.647739	1	0.19012	1	0.296105	1	0.36202	1	0.569466	1
chr1.10207385.10207854	-0.204029	1	0.44286	1	0.136844	1	-0.502398	1	0.113202	1
chr1.10216625.10217711	0.450104	1	0.405657	1	0.955147	0.58935	1.12733	0.676978	0.941141	1
chr1.10227489.10227703	-0.320459	NA	-0.296261	NA	-0.00712818	1	0.206592	1	0.141462	1
chr1.10227988.10228408	-0.076044	1	-0.363615	1	-0.0632655	1	0.377589	1	0.448743	1
chr1.10228780.10229321	-0.59354	1	-1.0465	0.321836	-0.657779	1	0.0259465	1	0.191729	1
chr1.10231958.10233953	-0.696654	0.972197	-0.335386	1	-0.0632404	1	0.0122159	1	-0.0859665	1
chr1.10247087.10248157	-1.54133	0.0677551	-1.85846	0.0147228	-2.63408	3.30516e-07	-1.17147	0.465654	-0.487357	1
chr1.10257168.10257829	1.25535	0.487823	0.476631	1	0.659471	1	0.907115	1	0.136826	1
chr1.10278783.10279905	-0.925488	0.740198	-1.09573	0.437025	-1.19846	0.127577	-0.0232963	1	-0.0120349	1
chr1.10283014.10283885	0.583175	1	-0.150745	1	0.49125	1	0.395498	1	0.0917214	1
chr1.10285115.10285825	0.459592	1	0.0862032	1	0.308552	1	0.62745	1	1.00991	1
chr1.10286560.10287438	-1.55559	0.0846705	-2.06002	0.00977212	-1.784	0.00477331	-0.880442	1	-0.207755	1
chr1.10306621.10307410	1.3979	NA	-0.313351	NA	0.922487	1	1.04761	1	0.764046	1
chr1.10321420.10322242	-0.0720934	1	0.0504909	1	-0.837454	0.754817	-0.380581	1	0.131141	1
chr1.10327809.10328396	-1.56554	0.105733	-1.22141	0.381869	-1.77503	0.00619545	-1.01255	0.813294	-0.47779	1
chr1.10329094.10329615	0.76563	1	0.334523	1	0.955856	0.718684	0.963539	1	0.139051	1
chr1.10337182.10338016	0.454454	1	-0.154725	1	-0.45764	1	-0.0757103	1	0.601276	1
chr1.10355031.10355638	-0.492584	1	-0.896252	1	-1.39814	0.168476	-0.33447	1	-0.0653915	1
chr1.10370620.10371153	-0.554818	1	-1.95584	0.145293	-1.83272	0.0328979	-0.764721	1	0.0161529	1
chr1.10377486.10378835	2.00055	0.0241374	1.03074	0.76823	1.96565	0.0068358	2.05678	0.0173961	0.759378	1
chr1.10397847.10398235	0.292948	1	0.346306	1	0.294468	1	0.601348	1	0.224789	1
chr1.10403697.10404171	0.66258	1	-0.141524	1	0.166494	1	0.635889	1	0.404177	1
chr1.10429603.10430398	-1.3762	0.0712101	-1.62993	0.0190798	-1.59773	0.00204894	-0.823264	1	-0.490591	1
chr1.10452191.10452880	-1.8873	0.0255125	-1.77088	0.0578821	-2.09858	0.000490353	-0.957687	0.928637	-0.36226	1
chr1.10477316.10478329	1.27322	NA	0.429812	NA	0.312232	1	0.00044315	1	-0.186646	1
chr1.10484028.10484480	0.394181	1	-0.465549	1	0.0196775	1	0.26641	1	0.321808	1
chr1.10486285.10486698	-1.65839	0.209174	-1.8505	0.141819	-1.14925	0.39127	0.28788	1	0.664658	1
chr1.10486981.10487277	-2.68865	0.0112737	-2.62462	0.0228481	-1.70299	0.05456	-0.868061	1	-0.788601	1
chr1.10488118.10488706	0.389309	1	0.0998782	1	0.493096	1	0.38345	1	-0.272908	1
chr1.10494226.10494835	0.788096	1	0.107329	1	0.645832	1	0.720337	1	0.771309	1
chr1.10504588.10505136	2.61346	0.028886	2.39236	0.0595057	2.59922	0.0078098	2.75911	0.0175714	-0.452827	1
chr1.10510384.10510971	-0.195213	1	-0.686569	1	-1.37422	0.0519444	-1.21524	0.338041	-1.60486	0.150003
chr1.10524544.10526030	0.83526	1	0.428004	1	0.359351	1	0.543952	1	0.76546	1
chr1.10535227.10535843	-0.369619	1	-0.166623	1	-1.35219	0.193273	-0.286525	1	0.222147	1
chr1.10544542.10545230	1.62109	0.29901	1.21005	0.704261	0.142556	1	0.215928	1	0.157056	1
chr1.10553069.10553816	-0.3584	1	-1.46626	0.326641	-1.06367	0.479004	-0.804788	1	0.114766	1
chr1.10570424.10571469	-1.73106	0.00845169	-2.20432	0.000290182	-2.647	3.85866e-09	-1.43373	0.058836	-0.372118	1
chr1.10572653.10573192	-0.0708751	NA	-0.61831	NA	-0.838932	0.978711	-1.0323	1	-0.216787	1
chr1.10592562.10592992	-0.252481	1	-0.808864	1	-0.914407	0.549756	0.115562	1	-0.131784	1
chr1.10595963.10597202	-0.55473	1	-0.713528	0.875811	-0.464985	1	-0.278236	1	-0.464194	1
chr1.10606918.10607429	-0.477932	1	-0.697767	1	-2.36778	0.000253348	-1.90969	0.0225497	-1.01256	1
chr1.10633657.10634161	1.75778	NA	0.704087	NA	1.51116	0.412592	1.40492	0.942224	1.02195	1
chr1.10635846.10637930	-0.896569	0.588917	-1.42555	0.0385209	-1.29599	0.0159626	-0.594956	1	0.109338	1
chr1.10673137.10673872	0.399476	1	-0.20482	1	-0.659362	1	0.103862	1	0.632823	1
chr1.10699623.10701446	-1.35022	0.0303601	-1.59526	0.00463405	-2.09342	7.60938e-08	-0.847167	0.855027	-0.429011	1
chr1.10708507.10708858	-0.911698	1	-1.55374	0.325224	-1.59753	0.0885392	-1.99545	0.0586173	-1.01744	1
chr1.10713330.10713547	-1.07986	NA	-1.69418	NA	-1.29125	0.457583	-1.10503	1	-0.131462	1
chr1.10718642.10721383	-0.812947	0.521908	-0.997887	0.157998	-0.927582	0.116401	-0.374689	1	-0.100079	1
chr1.10725701.10725985	-1.97591	0.0556502	-2.73141	0.00798695	-2.25692	0.00170883	-1.33241	0.451888	-0.563072	1
chr1.10744171.10744708	1.70823	NA	0.64883	NA	1.17828	0.797227	0.9842	1	0.376823	1
chr1.10757087.10757738	0.953529	0.943111	0.967175	0.867755	-0.0464963	1	-0.608226	1	-0.225986	1
chr1.10759345.10760187	-0.587474	1	-0.57117	1	-0.414976	1	-0.083338	1	-0.0702981	1
chr1.10763803.10764579	1.22606	0.417417	0.278844	1	1.37602	0.119348	1.02214	0.937602	-0.0344564	1
chr1.10771453.10772835	-0.130706	1	-0.322181	1	-0.272497	1	-0.064207	1	-0.542502	1
chr1.10777510.10778384	-0.726139	1	-0.783694	0.94451	-1.89899	9.07407e-05	-1.12979	0.314764	-0.325512	1
chr1.10780659.10782141	-0.834034	0.882852	-1.59008	0.0386311	-1.43917	0.0156589	-0.269807	1	0.101364	1
chr1.10793860.10795244	-0.743274	1	-0.746789	1	-0.833014	0.641496	-0.957666	0.770452	-0.809629	1
chr1.10835489.10836667	-0.398484	1	-0.275815	1	-0.29779	1	0.0773893	1	0.0662665	1
chr1.10836986.10837779	-0.127025	1	-0.178806	1	-0.21359	1	-0.0240307	1	-0.381823	1
chr1.10844450.10844731	1.25683	NA	0.661554	NA	-0.699061	NA	-1.16435	1	-0.914723	1
chr1.10854696.10855252	1.40829	NA	0.645241	NA	-0.00261291	NA	0.0500665	1	0.135453	1
chr1.10861314.10861876	1.3865	0.452095	1.47259	0.351606	-0.127929	1	-0.605071	1	0.233915	1
chr1.10871215.10872683	0.339081	1	0.0372783	1	0.354947	1	0.321497	1	-0.115699	1
chr1.10874381.10875378	1.10358	0.468199	0.21759	1	0.501283	1	0.732969	1	-0.489338	1
chr1.10875790.10876051	-1.38037	0.413752	-1.76092	0.188867	-1.74657	0.0394997	-1.49136	0.309541	-0.826223	1
chr1.10877209.10878107	0.92063	0.561172	0.485211	1	0.453577	1	0.384896	1	-1.06467	1
chr1.10880029.10880727	0.667943	1	0.200805	1	0.31436	1	0.604941	1	-0.36981	1
chr1.10898950.10899783	0.300332	1	-0.571793	1	0.0119771	1	-0.0989578	1	-0.883893	1
chr1.10918599.10919476	0.0293815	1	-0.980047	1	-0.291897	1	-0.522466	1	-0.327917	1
chr1.10932215.10933209	1.58045	0.329768	1.0332	0.936051	1.02063	0.748737	1.50265	0.509111	1.22017	1
chr1.10942401.10943686	1.12367	0.340908	0.571152	1	1.2265	0.101197	1.26759	0.223494	-0.419621	1
chr1.10944985.10945771	0.141407	1	-0.043875	1	-0.381441	1	-0.283124	1	-0.181129	1
chr1.10948862.10949665	0.720422	NA	0.3637	NA	0.581449	1	0.614324	1	-0.258673	1
chr1.10954702.10955813	0.103654	1	-0.70612	1	0.0376382	1	0.0456815	1	0.486872	1
chr1.10962663.10963073	2.03357	NA	1.3888	NA	1.16089	NA	1.80098	0.938501	1.8608	1
chr1.10967157.10967716	1.55227	0.326484	1.25388	0.617553	-0.46908	1	-0.292734	1	-0.53035	1
chr1.10990729.10991427	-1.42217	0.185418	-1.354	0.259554	0.315466	1	-1.34775	0.255316	-1.57861	0.307379
chr1.10992822.10994694	-0.976924	0.197776	-0.666598	1	-0.374179	1	-0.046677	1	0.0659796	1
chr1.11018395.11019658	1.08028	0.496422	0.350907	1	0.469649	1	0.513918	1	0.309478	1
chr1.11026227.11028028	-0.0510128	1	-0.119941	1	-0.226026	1	0.21111	1	0.406239	1
chr1.11033076.11033870	-0.807215	1	-0.711092	1	-0.236246	1	-0.361179	1	-0.789495	1
chr1.11037392.11038488	0.182315	1	-0.018664	1	0.317407	1	0.31524	1	0.480689	1
chr1.11043871.11046534	0.0376377	1	-0.335158	1	0.262864	1	-0.147874	1	-0.22814	1
chr1.11065197.11066998	-0.541642	1	-0.652307	1	-0.737481	0.624434	-0.499244	1	-0.282867	1
chr1.11090743.11091439	1.3345	0.633415	0.622372	1	1.64245	0.170249	1.08152	1	1.31394	1
chr1.11096996.11097824	-1.18566	0.150304	-1.22887	0.134949	-1.58257	0.00114564	-0.594731	1	-0.279012	1
chr1.11105962.11106981	0.627405	NA	0.152612	NA	0.251765	1	0.297509	1	0.278662	1
chr1.11111392.11111801	0.938326	1	0.423938	1	-1.2581	0.389943	-1.10505	1	-0.710579	1
chr1.11116612.11118166	-0.0765226	1	0.113728	1	-0.51963	1	0.0574834	1	0.168231	1
chr1.11120275.11121254	1.64854	0.0721655	1.19253	0.428089	1.62304	0.0260582	1.59691	0.106798	0.0842217	1
chr1.11123495.11123938	0.446997	NA	-0.580989	NA	0.745508	1	1.38808	0.913177	1.31444	1
chr1.11139763.11140699	-0.0103287	1	-0.339466	1	-0.0988692	1	0.186662	1	-0.0876368	1
chr1.11144465.11145035	-0.0814694	1	0.0594223	1	-0.166223	1	0.236678	1	-0.00750876	1
chr1.11147334.11148730	0.723707	1	0.257046	1	0.580147	1	0.424739	1	0.00907486	1
chr1.11151342.11152226	0.261216	1	0.330692	1	0.416315	1	0.497225	1	-0.428113	1
chr1.11168545.11170084	-1.10191	0.260692	-1.36024	0.0743138	-1.43355	0.00735749	-0.529656	1	0.0673731	1
chr1.11176913.11177301	0.942672	1	0.724557	1	0.408071	1	0.379002	1	0.253639	1
chr1.11177562.11178468	-1.91638	0.00542557	-2.27568	0.000596668	-1.48695	0.0224453	-0.047904	1	0.321485	1
chr1.11179608.11180458	-1.0851	0.384558	-1.42186	0.0927389	-1.90655	0.000252419	-0.719551	1	-0.141202	1
chr1.11181007.11181599	-1.26513	0.326508	-1.14373	0.487979	-0.741395	0.979946	0.783072	1	0.971349	1
chr1.11183370.11183932	2.04597	NA	1.29431	NA	0.824268	NA	0.924452	1	1.14803	1
chr1.11202494.11203331	-0.9866	0.440389	-1.19564	0.176161	-1.45075	0.00508918	-0.533296	1	-0.347083	1
chr1.11214171.11214829	0.737909	1	0.555625	1	-0.528117	1	-0.047879	1	-0.433749	1
chr1.11216380.11218249	-0.25339	1	-0.272649	1	-0.680961	0.949169	0.0853931	1	0.422294	1
chr1.11230509.11231857	-0.303784	1	0.0994594	1	0.119682	1	0.409387	1	0.0436484	1
chr1.11233769.11234358	0.295582	1	0.32636	1	0.525786	1	0.794277	1	0.744258	1
chr1.11239568.11239895	1.31663	0.655662	1.84129	0.185941	0.197371	1	-0.175195	1	0.710351	1
chr1.11244238.11244850	1.48712	0.284307	1.53291	0.236267	0.151323	1	-0.586857	1	-0.119734	1
chr1.11245070.11245677	0.58112	NA	1.14294	NA	0.814383	1	0.470056	1	0.146018	1
chr1.11246822.11247492	-0.889326	0.960083	-0.889965	0.924851	-1.42848	0.0770248	-0.78306	1	-0.624934	1
chr1.11252268.11253249	1.15509	0.698228	0.542323	1	1.25748	0.33553	1.00663	1	0.203192	1
chr1.11265730.11266696	1.23612	0.560702	-0.610403	1	0.858121	0.900496	1.03743	1	0.898257	1
chr1.11268180.11269219	-0.488671	1	-0.519848	1	-1.11095	0.0983983	-0.410608	1	-0.166111	1
chr1.11279754.11281312	0.902523	0.844142	0.415355	1	0.939309	0.513866	0.89558	1	0.164043	1
chr1.11293789.11294894	0.632794	1	-0.384097	1	0.379226	1	0.0836763	1	0.42769	1
chr1.11320177.11320659	-0.20556	1	-0.461312	1	-1.14363	0.32286	-0.153618	1	0.0828441	1
chr1.11320864.11322039	-1.48792	0.108377	-2.34572	0.00161487	-1.95168	0.000983715	-0.68586	1	-0.123129	1
chr1.11328681.11330531	0.575134	1	0.0550264	1	0.719165	0.843803	0.628045	1	0.240775	1
chr1.11352890.11353725	-0.417363	1	-1.33805	0.392987	-0.763871	0.979922	-0.284631	1	0.133871	1
chr1.11365175.11366157	0.830551	NA	0.750503	NA	0.715712	1	1.12553	1	1.35417	1
chr1.11383953.11384451	-0.616221	1	-0.980766	1	-0.691443	1	0.123552	1	1.15485	1
chr1.11385880.11386309	1.57307	0.476812	0.995235	1	1.65502	0.228033	1.45669	0.760677	-0.390795	1
chr1.11399156.11400076	-1.22951	0.607425	-1.65388	0.267746	-0.707318	1	0.235075	1	0.592771	1
chr1.11405375.11407655	-0.690548	1	-0.931639	0.623736	-1.0519	0.195126	-0.639825	1	-0.0122967	1
chr1.11413430.11414973	-0.680187	1	-0.605109	1	-0.494637	1	0.031177	1	0.0210217	1
chr1.11420048.11420419	1.15543	0.714386	1.0255	0.860925	1.13937	0.491109	1.019	1	1.41991	1
chr1.11426729.11428234	0.0727708	1	-0.102297	1	0.0986911	1	0.167541	1	0.291009	1
chr1.11430227.11430514	0.890689	NA	0.912133	NA	1.09215	NA	0.833714	1	0.958026	1
chr1.11432603.11435152	0.455596	1	0.57071	1	0.235355	1	0.20515	1	-0.215326	1
chr1.11442529.11443754	1.51249	0.139332	1.52159	0.135221	2.33117	9.39758e-05	1.90817	0.0187848	0.156549	1
chr1.11446750.11447300	-0.385069	1	-0.631981	1	-0.542371	1	0.137751	1	0.332377	1
chr1.11450617.11452170	0.965394	0.705325	0.996696	0.618635	1.47195	0.0293284	1.51732	0.0781454	0.568381	1
chr1.11457522.11459525	0.76234	1	0.745473	1	0.703344	0.920904	0.535073	1	-0.55067	1
chr1.11466040.11466806	0.519866	1	0.640016	1	1.17915	0.301235	1.07146	0.855035	0.739793	1
chr1.11476982.11478864	1.24057	0.198644	0.807664	0.943137	1.67188	0.00242134	1.41294	0.0884118	0.609259	1
chr1.11488867.11489826	0.445785	1	0.698549	1	0.646918	1	0.702375	1	0.716199	1
chr1.11493014.11494343	1.09231	0.871256	0.888144	1	1.34423	0.327374	0.963124	1	0.404445	1
chr1.11507425.11508343	3.45495	0.00196162	2.90007	0.0170896	3.70553	6.5081e-05	3.6767	0.000552757	1.66754	1
chr1.11516622.11517765	-0.285519	1	-0.396666	1	-0.00543906	1	0.172501	1	0.198848	1
chr1.11549595.11550379	-0.40981	1	-0.559232	1	-0.245464	1	0.346876	1	0.597865	1
chr1.11551210.11551511	-0.892212	1	-1.5433	0.371003	-0.460493	1	0.499579	1	0.707043	1
chr1.11554068.11554312	1.54305	0.319189	1.33786	0.509259	0.339299	1	0.399604	1	0.00427437	1
chr1.11559402.11560274	0.421234	1	0.536869	1	0.950255	0.843967	0.702074	1	0.24936	1
chr1.11564744.11565820	-0.0571381	1	-0.0190894	1	0.217127	1	0.454927	1	0.554244	1
chr1.11565946.11566701	-0.726305	1	-1.013	0.677976	-1.35716	0.0959754	-0.229773	1	-0.00157733	1
chr1.11566771.11567417	-2.03613	0.00408227	-2.05665	0.00593495	-1.87954	0.00103918	-1.03498	0.682798	-0.200333	1
chr1.11573477.11574241	-1.35754	0.130129	-1.48303	0.0816736	-1.86682	0.000694525	-0.474665	1	0.306551	1
chr1.11577747.11578484	-0.0172955	1	-0.150111	1	-0.449748	1	-0.24001	1	0.284171	1
chr1.11579902.11581298	-0.256082	1	-0.292524	1	-0.0501525	1	0.261536	1	0.256104	1
chr1.11585164.11585543	-0.168665	1	-0.613196	1	-0.220487	1	-0.725055	1	-0.453863	1
chr1.11587871.11588908	-0.0583796	1	-0.332866	1	0.165344	1	0.442394	1	0.268283	1
chr1.11595183.11596075	0.463333	1	0.0896871	1	0.155733	1	-0.0585619	1	0.134939	1
chr1.11608268.11608754	1.67581	NA	1.78265	NA	2.04399	0.146846	1.39306	1	1.30946	1
chr1.11626943.11627683	-1.35659	0.273273	-1.8409	0.0600424	-1.44662	0.0708125	-0.802757	1	-0.0661035	1
chr1.11638333.11639073	0.264611	1	0.435072	1	0.0484226	1	-0.190497	1	0.157073	1
chr1.11650016.11650519	-1.34486	0.168171	-1.59283	0.0667406	-1.68009	0.00601028	-0.921714	0.966358	0.171593	1
chr1.11652314.11653676	-0.51994	1	-0.619896	1	-1.1925	0.0462575	-0.526694	1	0.0856073	1
chr1.11656591.11656935	1.80323	NA	2.12146	NA	1.91757	0.210284	1.57806	0.829436	0.966341	1
chr1.11657469.11658696	0.0742415	1	-0.043774	1	0.276809	1	0.241988	1	0.00997638	1
chr1.11660185.11660824	-1.33161	0.413411	-1.84877	0.122319	-1.30143	0.21716	-0.111787	1	0.318054	1
chr1.11712294.11713141	0.21068	1	-0.0236062	1	-0.0632417	1	0.346046	1	1.07336	1
chr1.11732103.11732440	0.17508	1	0.32115	1	0.000590011	1	0.0844233	1	0.366529	1
chr1.11738206.11738636	2.18774	NA	1.90487	NA	2.60574	0.0412851	2.33506	0.249434	0.84958	1
chr1.11739385.11739748	-0.742802	1	-0.713301	1	-1.63827	0.0212493	-1.78907	0.0353738	-0.834784	1
chr1.11739960.11740671	0.168899	NA	-0.421906	NA	-0.366676	1	0.272009	1	-0.0693582	1
chr1.11740949.11741609	0.732489	1	0.976115	0.826139	0.491079	1	0.205459	1	0.239367	1
chr1.11742226.11742978	0.769511	1	0.49956	1	0.870869	0.714639	0.916563	1	-0.823931	1
chr1.11748024.11749226	0.183591	1	0.394591	1	0.569277	1	0.331842	1	-0.162263	1
chr1.11750428.11751565	-1.89949	0.000138703	-1.96822	0.000126247	-1.75355	3.83379e-05	-0.761861	1	-0.356213	1
chr1.11765191.11765627	-0.993921	0.82566	-1.31796	0.388766	-1.52329	0.0701639	-1.34033	0.394787	-0.797796	1
chr1.11783867.11785277	-0.279454	1	-0.601482	1	-0.237441	1	-0.0343437	1	-0.494849	1
chr1.11788269.11789057	-0.707704	1	-0.497772	1	-0.949283	0.323923	-0.581787	1	-0.310159	1
chr1.11793795.11794286	1.21556	0.878984	1.04725	1	2.31338	0.0262919	1.92512	0.286195	0.215496	1
chr1.11795181.11796549	-0.56233	1	-0.526402	1	-0.00244292	1	-0.218772	1	-0.71867	1
chr1.11830017.11830693	0.0354762	NA	-0.0570889	NA	0.467698	1	-0.162003	1	-0.297551	1
chr1.11835815.11836608	1.00272	1	0.73648	1	0.586613	1	0.626791	1	0.0432616	1
chr1.11842404.11843413	1.41097	0.347688	1.19143	0.595229	1.62794	0.0763776	1.70768	0.163896	0.278591	1
chr1.11873699.11873962	1.15882	NA	0.562968	NA	1.26951	0.500774	1.1653	1	-0.0806299	1
chr1.11881848.11882747	1.7538	0.0707698	1.23913	0.443131	0.478447	1	-0.215115	1	0.159754	1
chr1.11894549.11896438	-0.285539	1	-0.401127	1	-1.27562	0.0161136	-0.916472	0.631482	-0.387578	1
chr1.11912289.11913328	-0.159207	1	-0.0523937	1	0.238653	1	0.31696	1	-0.624418	1
chr1.11913720.11914206	1.58037	0.335834	0.970849	1	1.72511	0.105515	1.71984	0.291221	0.358753	1
chr1.11915858.11916248	0.381203	1	0.0338285	1	-1.26305	0.389195	-1.10104	1	-0.745366	1
chr1.11936909.11938009	-0.44795	1	-0.897033	0.878509	-0.540232	1	-0.805021	1	-0.436013	1
chr1.11938216.11938529	-0.326553	NA	-1.01698	NA	-0.818975	NA	-0.0752343	1	-0.24521	1
chr1.11955922.11956394	0.774973	1	0.727365	1	0.0963895	1	-0.329874	1	-0.141638	1
chr1.11975271.11975689	0.774688	NA	1.03255	NA	1.26309	NA	0.824768	NA	0.508397	1
chr1.11977297.11978630	1.22008	0.379416	1.2152	0.390179	1.37772	0.10207	1.56015	0.121782	-0.429065	1
chr1.11979171.11979624	-0.835664	0.957362	-0.796442	0.999016	-0.52241	1	-0.276995	1	-0.0154582	1
chr1.11982332.11983108	0.130496	1	-0.368228	1	-0.408431	1	-0.347673	1	-0.434803	1
chr1.11987969.11988375	0.272652	1	0.875718	1	-0.569608	1	-0.35885	1	-0.0176462	1
chr1.11989180.11990341	-0.970234	0.733412	-1.29871	0.288553	-1.02483	0.355544	-0.360293	1	0.258528	1
chr1.11995986.11996930	-0.695607	1	-0.913419	0.689498	-0.577118	1	0.141703	1	0.0125256	1
chr1.12000531.12001105	-0.803766	1	-0.831293	1	-0.848141	0.881025	-1.28824	0.589054	-1.66282	0.661831
chr1.12008887.12009668	-1.34164	0.138835	-1.98694	0.00412876	-2.17323	2.08645e-05	-0.938226	0.875786	-0.0136183	1
chr1.12010348.12011135	-1.78386	0.00452665	-2.1583	0.000228088	-2.76139	3.93218e-10	-1.13705	0.375345	-0.52729	1
chr1.12025473.12026318	0.476037	1	0.0446199	1	0.0959274	1	0.476508	1	0.022903	1
chr1.12028177.12028356	0.968726	NA	0.379692	NA	0.288465	1	0.498633	1	0.420471	1
chr1.12029276.12030161	0.658418	1	-0.168936	1	0.0159555	1	0.0348059	1	-0.305084	1
chr1.12031808.12032356	0.466537	1	-0.261821	1	0.577721	1	0.741514	1	0.436899	1
chr1.12055655.12056439	0.498872	1	-0.517005	1	0.238602	1	-0.155195	1	-0.166864	1
chr1.12092116.12093559	0.38734	1	0.358363	1	-0.783359	0.801949	-0.564612	1	-0.0713869	1
chr1.12113066.12113839	-1.07959	0.409758	-2.22899	0.0021746	-1.33695	0.0352708	-1.12113	0.376593	-0.334521	1
chr1.12115186.12116141	-1.14888	0.175019	-1.68176	0.00503371	-2.45989	8.06568e-10	-1.57809	0.00530792	-0.778558	1
chr1.12117166.12117672	-0.76876	1	-3.48913	0.00444449	-1.44483	0.101848	-0.521583	1	0.552233	1
chr1.12134455.12134869	2.27936	0.120672	1.7498	0.382057	1.27459	0.624933	1.76093	0.514546	1.70352	1
chr1.12147856.12149107	1.17448	0.851337	0.340536	1	1.31454	0.441004	1.21734	0.998156	0.957584	1
chr1.12162968.12164106	0.102386	1	-0.158656	1	0.229545	1	0.358647	1	0.15994	1
chr1.12174019.12174694	2.53652	NA	2.34176	NA	1.72211	0.413145	1.73162	0.806308	1.36744	1
chr1.12180196.12180934	0.920044	NA	0.291564	NA	-0.0932229	1	0.68044	1	0.410961	1
chr1.12190546.12191317	-0.0310146	1	-0.131561	1	0.346109	1	0.644156	1	0.274322	1
chr1.12195379.12196403	1.12957	0.64878	0.691357	1	1.13279	0.418166	1.15685	0.773925	0.638681	1
chr1.12200680.12201207	-0.829139	1	-0.773809	1	-1.30269	0.178646	0.0186416	1	0.247993	1
chr1.12224606.12225185	-0.909218	1	-1.92994	0.160542	-1.64307	0.0947271	-0.984879	1	-0.437341	1
chr1.12230670.12231403	1.80049	NA	0.905079	NA	1.18781	0.735844	1.24351	1	1.31384	1
chr1.12238323.12238851	-0.390133	1	-1.05753	0.743833	-0.720554	1	-0.426815	1	-0.275879	1
chr1.12241870.12242367	0.608829	1	-0.161429	1	0.731154	1	0.817806	1	-0.129481	1
chr1.12275945.12276897	-0.247863	1	-0.22302	1	-0.36198	1	0.174126	1	0.041713	1
chr1.12282326.12283171	-1.98016	0.00176566	-2.3262	0.000265614	-2.12825	1.44925e-05	-0.586044	1	-0.190819	1
chr1.12285197.12286141	0.881052	1	0.568648	1	0.360535	1	0.912009	1	-0.147469	1
chr1.12288337.12289040	1.99415	0.225274	0.671952	1	1.61152	0.304415	1.33378	0.99213	1.36472	1
chr1.12291939.12292745	0.421507	1	-0.131322	1	0.384205	1	0.326082	1	-0.0870432	1
chr1.12307024.12307552	-1.92895	0.0097964	-1.86582	0.0196084	-2.82555	5.80044e-08	-1.91067	0.00449248	-0.639598	1
chr1.12310175.12311136	-1.6786	0.0427083	-2.39126	0.000931888	-2.73602	2.84703e-07	-1.73839	0.0253792	-0.698978	1
chr1.12319265.12320865	1.50881	0.13844	1.07139	0.61268	1.8002	0.00858016	1.85255	0.0261265	-0.0923067	1
chr1.12333597.12334649	0.49083	1	-0.0315429	1	0.694863	1	0.555859	1	-0.00645719	1
chr1.12345457.12346130	-0.681905	1	-1.18186	0.454463	-1.63887	0.0187259	-0.984941	0.890526	-0.669017	1
chr1.12366996.12369045	-1.08876	0.284732	-1.09713	0.293615	-1.6248	0.00129914	-0.609466	1	0.0370253	1
chr1.12397951.12398818	-0.227226	1	-0.924135	0.842983	-0.545682	1	-0.126067	1	-9.24103e-05	1
chr1.12399368.12400018	1.23297	NA	0.667497	NA	1.04995	0.861058	1.21044	1	0.844137	1
chr1.12405511.12406348	-0.524987	1	-1.59817	0.0764454	-1.29925	0.0785071	-1.06286	0.609345	-0.396508	1
chr1.12406719.12407562	0.902567	1	0.236532	1	0.496987	1	0.557819	1	0.493655	1
chr1.12409837.12410774	-0.861869	1	-0.958908	0.927051	-0.500472	1	-0.634511	1	-1.16437	1
chr1.12437564.12438418	1.90399	NA	1.39337	NA	1.31776	0.655708	1.38912	1	1.63295	1
chr1.12452774.12453609	-0.538681	1	-0.6483	1	-1.11041	0.1553	-0.764016	1	-0.552868	1
chr1.12465029.12465638	1.33145	NA	0.805755	NA	0.800059	1	1.11836	1	0.658974	1
chr1.12475670.12476184	-1.25134	NA	-0.926198	NA	-1.3103	0.333311	-0.992668	1	-0.694232	1
chr1.12476264.12476923	-1.29759	0.394159	-1.75211	0.107828	-1.99275	0.0040552	-0.92559	1	-0.239444	1
chr1.12488467.12489658	-0.352423	1	-1.15595	0.430794	-1.05051	0.318624	-0.730986	1	-0.81537	1
chr1.12499976.12501079	-0.233541	1	-0.482783	1	-0.229007	1	0.460191	1	0.0464353	1
chr1.12504656.12505187	0.0132326	1	-0.753955	1	-0.209783	1	0.675762	1	0.377809	1
chr1.12507468.12507935	0.46175	NA	0.281767	NA	-0.129974	1	0.260473	1	-0.837382	1
chr1.12508657.12509313	-0.528894	1	-0.0974186	1	-0.116807	1	-0.349	1	0.204545	1
chr1.12509617.12511045	-1.20066	0.0691833	-1.54888	0.00498666	-1.66146	2.25338e-05	-0.997277	0.297834	-0.210845	1
chr1.12518928.12520385	-1.90479	0.00030446	-2.06391	9.8938e-05	-2.37076	3.73308e-09	-0.923861	0.688942	-0.272728	1
chr1.12526323.12527324	-0.380845	1	-0.949794	0.783878	-0.963739	0.507408	-0.536066	1	0.117865	1
chr1.12528218.12529316	-0.801203	1	-1.84528	0.0234935	-1.62573	0.00767151	-1.12148	0.476966	-0.0358959	1
chr1.12539916.12540291	1.01497	NA	0.151859	NA	0.0828672	NA	0.500543	1	0.724463	1
chr1.12540842.12541894	0.843573	0.964162	0.585154	1	0.81572	0.760588	1.04691	0.666854	0.233077	1
chr1.12555374.12556827	-0.248847	1	-0.893383	0.690717	-0.737014	0.833476	-0.194234	1	0.210569	1
chr1.12558697.12559009	-0.140778	1	-0.995484	0.948815	-0.89608	0.825522	-0.306446	1	0.362116	1
chr1.12564968.12565600	0.0467645	1	-0.0983371	1	-1.21596	0.18862	-1.09513	0.666412	-0.564006	1
chr1.12568131.12569155	1.2249	0.363334	0.848276	0.98491	1.01649	0.466795	0.888223	1	0.57925	1
chr1.12571787.12572841	-0.669952	1	-1.0791	0.483703	-0.473403	1	-0.745739	1	-0.579278	1
chr1.12576878.12577600	0.237432	1	-0.246832	1	0.0611841	1	0.356453	1	0.232259	1
chr1.12579937.12580784	0.696165	1	-0.0300689	1	0.620967	1	-0.0566048	1	0.0820191	1
chr1.12587912.12589150	0.659715	1	0.047259	1	0.568385	1	0.900534	0.829402	0.0593224	1
chr1.12604323.12604735	0.444401	NA	0.327849	NA	0.572468	1	0.614727	1	0.872048	1
chr1.12619540.12621035	-1.09332	0.28292	-1.3422	0.0846442	-1.76034	0.000251628	-0.393021	1	0.151694	1
chr1.12622946.12623632	-0.80533	1	-1.24093	0.253342	-1.05691	0.263325	0.255615	1	0.513128	1
chr1.12636014.12636904	0.475841	NA	-0.14141	NA	0.114103	1	-0.0781986	1	-0.58009	1
chr1.12640711.12641530	-1.47865	0.0761375	-1.83165	0.0161336	-1.04242	0.268251	-1.38199	0.114247	-1.37761	0.413213
chr1.12657937.12659076	0.47965	1	-0.156605	1	-0.389108	1	-0.0948234	1	0.141493	1
chr1.12691713.12693592	-0.989923	0.24482	-0.9521	0.327357	-0.894622	0.242665	-0.275192	1	0.0174731	1
chr1.12697635.12698256	-0.415407	1	-1.56004	0.243062	-0.585237	1	-0.420791	1	0.823556	1
chr1.12699115.12699341	1.26834	NA	1.10507	NA	1.13018	0.762196	1.23746	1	0.649211	1
chr1.12701360.12701849	-0.890636	0.892145	-2.05503	0.0236547	-1.66547	0.00906267	-1.23309	0.333081	-0.527095	1
chr1.12706320.12707102	-0.393516	1	-0.537709	1	-0.102161	1	0.271642	1	-0.702185	1
chr1.12708928.12709200	0.579958	NA	1.1208	NA	1.43941	NA	1.46929	NA	1.13503	1
chr1.12712995.12713362	-1.18613	0.520273	-1.58812	0.184664	-0.914773	0.671863	-0.0133295	1	-0.0791396	1
chr1.12715448.12715781	-1.95861	0.00499737	-2.42222	0.000334645	-2.03544	0.000136437	-0.640011	1	0.20848	1
chr1.12717878.12719236	-0.680164	1	-0.927177	0.275482	-0.559454	1	0.0219113	1	-0.019773	1
chr1.12722548.12722875	-1.74611	0.0832419	-1.83232	0.0774931	-2.05808	0.00252978	-1.07072	0.811546	-0.402534	1
chr1.12728115.12728969	2.54665	0.0628413	1.83515	0.335025	1.95495	0.140847	2.09187	0.262166	1.64954	1
chr1.12734541.12735587	0.750156	1	-0.251459	1	0.0734527	1	0.491228	1	0.546063	1
chr1.12746247.12747060	-0.045857	1	-0.701709	1	-1.18592	0.249747	-0.394232	1	-0.27055	1
chr1.12749088.12749611	0.651695	1	0.0287416	1	0.395167	1	0.274357	1	0.618189	1
chr1.12761597.12762001	0.549984	1	0.845698	1	0.345269	1	0.707338	1	-0.268952	1
chr1.12764146.12765518	-0.309556	1	-0.716295	1	-0.756201	0.647232	-0.635791	1	-0.27289	1
chr1.12766631.12767553	0.85683	1	0.0119219	1	0.19349	1	0.272623	1	0.171723	1
chr1.12770516.12771955	-1.10987	0.193507	-1.87859	0.000819714	-1.9393	2.11759e-06	-1.40724	0.0169623	-0.765325	1
chr1.12783768.12786405	0.283534	1	-0.340795	1	0.205918	1	0.577568	1	0.0636944	1
chr1.12794863.12796249	-0.421125	1	-0.591612	1	-0.48582	1	-0.399779	1	-0.376957	1
chr1.12804643.12806489	0.982531	0.753009	0.176317	1	0.571891	1	0.602925	1	0.559705	1
chr1.12814182.12814630	1.14914	0.804744	0.388105	1	1.06861	0.655789	0.789693	1	0.525993	1
chr1.12832815.12833693	-1.01787	0.447477	-1.37622	0.0916559	-1.36066	0.024085	0.0571468	1	0.361989	1
chr1.12834678.12834901	-0.175191	1	-0.682551	1	-0.21989	1	-0.516793	1	0.344184	1
chr1.12835241.12837155	-0.0912956	1	-0.0689469	1	0.250984	1	0.181283	1	0.00042973	1
chr1.12863909.12865700	0.225711	1	0.198714	1	0.281476	1	0.520355	1	-0.0147851	1
chr1.12874174.12874740	-0.896202	1	-1.06535	0.73106	-0.884977	0.742626	-0.0906797	1	0.158643	1
chr1.12875404.12876520	0.271909	1	-0.188041	1	0.427673	1	0.87158	1	0.773385	1
chr1.12877350.12878523	0.298805	1	-0.30327	1	0.329115	1	0.546515	1	0.201675	1
chr1.12880415.12881414	1.77356	0.341367	1.52514	0.518556	1.55579	0.315657	1.67254	0.537566	0.635762	1
chr1.12889903.12890621	-0.0307401	1	0.10755	1	-1.80045	0.00673776	-1.73426	0.0400304	-0.806409	1
chr1.12905180.12906303	0.187353	1	-0.193756	1	-0.0788041	1	-0.466279	1	-0.817298	1
chr1.12907204.12908127	1.12758	0.679644	0.450618	1	0.777892	1	0.595383	1	0.448774	1
chr1.12908414.12908826	1.46256	NA	0.511482	NA	1.79813	0.205501	1.49403	0.816597	0.663448	1
chr1.12920318.12921206	1.22909	0.383383	0.758145	1	-0.543807	1	-0.814447	1	-0.651531	1
chr1.12939121.12939567	1.58879	NA	0.344222	NA	1.45641	NA	1.16686	1	1.01048	1
chr1.12942100.12943012	1.29087	0.34679	0.912707	0.912423	1.65136	0.0293525	1.63314	0.111644	0.0454469	1
chr1.12943364.12943599	-1.13688	0.81093	-0.441425	1	-0.783482	1	0.242434	1	-0.12374	1
chr1.12947171.12948465	-0.097096	1	-0.314837	1	0.0130785	1	0.0137645	1	-0.563103	1
chr1.12949844.12950220	1.5363	NA	0.699254	NA	1.44368	0.45328	1.25528	1	0.250834	1
chr1.12952575.12953337	-0.631639	1	-0.504047	1	-0.404124	1	0.256839	1	0.738661	1
chr1.12953700.12955107	1.20864	0.519508	0.454766	1	1.27906	0.240963	1.21099	0.658908	0.623561	1
chr1.12963922.12965451	1.18029	0.390593	0.700214	1	1.26615	0.140401	1.16485	0.530212	-0.0951587	1
chr1.12971634.12972094	2.51843	NA	2.19233	NA	2.27173	0.0815573	2.33557	0.201948	0.657889	1
chr1.12973059.12974048	-0.872101	0.666189	-1.29844	0.0868322	-1.44334	0.00487846	-0.547423	1	-0.0921877	1
chr1.12974696.12975269	1.08509	0.738478	0.86316	1	1.61199	0.0600368	1.46465	0.319952	1.01125	1
chr1.12978279.12980037	0.734395	1	-0.0345741	1	0.876377	0.535966	0.940291	0.804303	0.404604	1
chr1.12984334.12986149	-0.381733	1	-0.419281	1	-0.497905	1	0.118874	1	0.420297	1
chr1.12990261.12990816	-0.207994	1	0.0218372	1	0.0554831	1	0.489698	1	-0.0855041	1
chr1.12990978.12993243	-0.474014	1	-0.00274842	1	0.208153	1	0.472713	1	0.198297	1
chr1.13001842.13002730	0.962869	0.915686	1.1936	0.500222	1.46255	0.100853	1.05131	0.943377	0.399204	1
chr1.13004738.13006010	-0.282568	1	-0.573288	1	-0.168409	1	0.256452	1	0.31319	1
chr1.13010575.13011675	1.51031	0.242184	0.891077	1	1.29117	0.268869	1.18947	0.764781	0.295974	1
chr1.13018003.13019351	-0.111324	1	0.0770838	1	-0.607109	1	-0.369157	1	-0.558624	1
chr1.13033801.13034658	-0.616738	1	-1.12421	0.555215	-0.572866	1	-0.278548	1	-0.273595	1
chr1.13037196.13037671	0.970583	NA	1.36103	NA	1.10876	NA	1.35219	1	0.853434	1
chr1.13042216.13043255	-0.957104	0.539177	-0.840224	0.790182	-0.769845	0.714248	-0.773278	1	-0.520396	1
chr1.13045426.13046019	-1.92434	0.0375351	-1.9863	0.0426947	-1.89775	0.00546721	-0.823506	1	-0.183159	1
chr1.13049904.13050763	-0.190294	1	-0.322705	1	0.216553	1	0.264947	1	-0.0175541	1
chr1.13052032.13052664	0.420745	1	-0.05863	1	0.533222	1	0.60968	1	-0.154029	1
chr1.13069371.13070081	-0.72961	1	-0.712336	1	-0.788763	0.91548	-0.450678	1	-0.272433	1
chr1.13084069.13084740	-0.380205	1	-0.633126	1	-1.17565	0.32898	-0.467518	1	0.0164846	1
chr1.13100813.13101340	1.15442	NA	0.863785	NA	0.932837	1	1.2465	1	0.830913	1
chr1.13103397.13104725	-0.698252	1	-0.809297	0.782405	-0.603606	1	0.143359	1	0.142262	1
chr1.13117751.13118224	-0.559243	1	-0.830624	0.929471	-1.20239	0.11726	-0.263275	1	-0.273312	1
chr1.13128124.13128984	-0.129683	1	-0.337878	1	0.469739	1	0.840853	1	0.444506	1
chr1.13134220.13134960	-0.581358	1	-0.607721	1	-0.495276	1	-0.379767	1	-0.114332	1
chr1.13142049.13142845	-1.22288	0.152712	-1.42817	0.0625522	-1.00743	0.215972	-0.611435	1	-0.0481123	1
chr1.13142944.13143432	-0.182384	1	-0.609407	1	-0.449125	1	0.104273	1	0.693764	1
chr1.13146683.13147630	-0.423611	1	-0.428955	1	-0.640062	1	0.183772	1	0.584775	1
chr1.13151082.13151858	0.380108	1	0.515312	1	0.68059	1	0.547923	1	0.394066	1
chr1.13163504.13164626	0.353795	1	0.384027	1	0.149955	1	0.414581	1	0.366486	1
chr1.13171104.13171840	0.0851132	1	-0.334606	1	0.515303	1	0.223149	1	-0.544147	1
chr1.13176575.13177400	-0.885637	1	-1.05271	0.803805	-0.590363	1	-0.410775	1	-0.313669	1
chr1.13178631.13179243	0.71629	1	0.762837	1	1.32877	0.216639	0.826661	1	0.162361	1
chr1.13183104.13184149	-0.180682	1	-0.205543	1	0.16645	1	-0.0634726	1	-0.55544	1
chr1.13188214.13189959	-0.690321	0.995444	-0.595266	1	-0.603914	1	-0.313618	1	-0.21903	1
chr1.13194567.13194745	-0.367146	1	-0.134557	1	0.366593	1	0.199037	1	-0.159152	1
chr1.13194903.13197726	-0.26254	1	-0.15309	1	-0.0674856	1	0.0920798	1	0.0712594	1
chr1.13200269.13200675	-1.67929	0.0324337	-1.9339	0.0110201	-1.85445	0.000672643	-0.875026	1	0.083655	1
chr1.13203594.13205910	1.25228	0.207564	1.19975	0.274208	1.51322	0.0158677	1.29561	0.216951	-0.164195	1
chr1.13214103.13215385	0.31669	1	0.245387	1	0.776153	0.772541	0.575147	1	0.161551	1
chr1.13216094.13216858	-0.114186	1	0.830494	1	0.753612	1	0.559852	1	0.663219	1
chr1.13217825.13218584	-1.49083	0.0948309	-1.18323	0.352734	-1.28611	0.0804639	-0.914264	0.947752	-0.0230455	1
chr1.13225356.13226191	-0.259075	1	-0.295996	1	0.15473	1	0.122589	1	0.062115	1
chr1.13227322.13227533	-0.0572992	1	-0.132742	1	-0.0478256	1	0.0190187	1	0.527454	1
chr1.13228117.13228563	1.19758	NA	0.495635	NA	0.805414	1	0.18177	1	0.605503	1
chr1.13230661.13231790	1.07566	0.63599	0.970753	0.788551	1.7784	0.0104228	1.25065	0.483066	0.0194424	1
chr1.13234633.13235680	1.27193	0.351498	1.13933	0.521295	1.80825	0.00929799	1.28145	0.443825	-0.092987	1
chr1.13238054.13238928	-0.83156	0.810997	-0.727766	1	-0.541691	1	-0.20918	1	0.0855066	1
chr1.13239998.13240672	0.679028	1	0.871831	0.983588	1.17168	0.302273	0.729811	1	-0.26513	1
chr1.13244477.13246334	0.151281	1	0.182496	1	0.482111	1	0.337509	1	0.186359	1
chr1.13249557.13250060	1.82227	0.138334	1.33157	0.512078	2.29243	0.00511776	2.0148	0.082055	-0.0429608	1
chr1.13251648.13252030	-1.19406	0.374872	-1.09802	0.50678	-1.29683	0.090216	-0.765281	1	-0.0322899	1
chr1.13255249.13256658	-1.7035	0.000445116	-1.89468	7.97363e-05	-1.42276	0.00151259	-0.485762	1	0.0479137	1
chr1.13256754.13258009	-0.163606	1	-0.64915	1	0.020339	1	-0.21693	1	-0.797531	1
chr1.13259502.13259851	0.660578	1	1.00482	0.74172	1.13236	0.344516	1.23364	0.52726	0.683584	1
chr1.13261397.13262005	-0.809681	1	-1.00873	0.755946	-0.78237	0.916564	-0.444799	1	-0.132151	1
chr1.13262734.13263277	1.12896	0.687381	0.767655	1	1.27823	0.276008	0.746546	1	0.523271	1
chr1.13275628.13276735	0.143737	1	-0.141954	1	0.29835	1	0.310565	1	-0.174924	1
chr1.13281136.13282004	-0.526035	1	-0.323401	1	-0.237226	1	-0.179417	1	-0.319699	1
chr1.13286377.13287670	0.609821	1	0.776169	1	0.947027	0.529773	0.747263	1	-0.111717	1
chr1.13287930.13288214	0.645561	NA	1.26458	NA	1.07845	0.744538	0.586195	1	-0.315741	1
chr1.13288827.13289719	-0.80522	0.81099	-0.795676	0.811424	-0.741126	0.715008	-0.506999	1	0.281446	1
chr1.13290164.13290612	-0.718773	1	-0.878191	0.925949	-0.400364	1	-0.469316	1	-0.831074	1
chr1.13292737.13293919	0.330245	1	0.271568	1	0.618679	1	0.504505	1	-0.241594	1
chr1.13295580.13295871	-0.902371	0.833348	-0.802654	1	-0.652979	1	-0.338016	1	-0.430448	1
chr1.13296295.13296745	1.66084	0.217238	1.43944	0.394142	2.15706	0.010385	1.53818	0.403593	0.0287545	1
chr1.13299211.13300353	-1.03153	0.122769	-0.975672	0.207359	-1.20559	0.00409217	-0.714427	1	-0.433827	1
chr1.13300645.13301003	0.219457	1	0.42687	1	0.519111	1	0.401877	1	0.038286	1
chr1.13304872.13306026	-0.416127	1	-0.458877	1	-0.674347	0.827466	-0.0481866	1	0.0778167	1
chr1.13308002.13308770	0.263638	1	0.206697	1	0.665605	1	0.405651	1	-0.175786	1
chr1.13313368.13315267	-0.540868	1	-0.662715	1	-0.311934	1	0.0336023	1	-0.0909936	1
chr1.13320253.13320679	-0.204912	1	0.14852	1	0.152598	1	0.032137	1	-0.256467	1
chr1.13326489.13327173	-0.923654	0.709141	-0.90571	0.735904	-1.33955	0.0429094	-0.88585	0.97588	0.0323146	1
chr1.13327225.13327625	-0.675538	NA	-1.16186	NA	0.494165	NA	0.432146	1	0.30177	1
chr1.13329536.13329952	-0.205907	1	0.0334209	1	0.827223	0.843803	0.515142	1	0.0499178	1
chr1.13333712.13334135	0.338914	NA	-0.229721	NA	0.794383	1	0.243392	1	0.122189	1
chr1.13335749.13336277	-0.354155	1	-0.477196	1	0.527919	1	0.481919	1	-0.0230359	1
chr1.13341091.13342926	0.0261113	1	0.10958	1	0.653509	1	0.381836	1	-0.37815	1
chr1.13352503.13354044	-0.233994	1	-0.0228951	1	-0.0240905	1	-0.0573392	1	-0.162972	1
chr1.13357631.13358355	-1.06547	0.520448	-1.18296	0.361378	-1.53385	0.017389	-1.10101	0.536893	-0.482326	1
chr1.13360495.13361388	-0.62666	1	-0.721804	1	-0.23079	1	-0.211218	1	-0.910159	1
chr1.13362327.13362950	-0.21535	NA	-0.0762866	NA	0.201061	1	0.0178326	1	-0.674049	1
chr1.13366323.13367426	-0.337467	1	-0.187021	1	-0.261553	1	-0.00252207	1	-0.0997794	1
chr1.13372075.13374803	-0.315932	1	-0.223996	1	0.133198	1	0.166538	1	-0.0155893	1
chr1.13388099.13389013	0.78399	1	0.436127	1	-0.4244	1	-0.631471	1	-0.171497	1
chr1.13393187.13393757	-0.685004	1	-1.79262	0.157952	-1.36812	0.153475	-1.06585	0.881167	0.0129388	1
chr1.13423585.13424209	-1.90076	0.00247961	-1.96917	0.00241046	-2.05932	1.37216e-05	-1.16455	0.272399	-0.235838	1
chr1.13425509.13427417	-0.388958	1	-0.480751	1	-0.169641	1	-0.0881019	1	-0.140715	1
chr1.13427615.13428345	0.744182	1	0.492917	1	1.19285	0.286663	1.02863	0.94558	-0.851359	1
chr1.13437460.13438599	1.39753	0.207562	0.719959	1	1.19404	0.246948	0.778628	1	0.27341	1
chr1.13454389.13455283	-0.0898263	1	-0.294748	1	0.242236	1	0.35683	1	-0.00658822	1
chr1.13466610.13468355	1.59098	0.0778465	1.21453	0.36977	2.01258	0.000969836	1.81183	0.0236777	0.165752	1
chr1.13487526.13488501	0.857953	1	0.917974	0.823724	1.354	0.0900843	1.40011	0.206084	0.529174	1
chr1.13493654.13495453	-0.199624	1	-0.528505	1	0.171979	1	0.386939	1	0.442494	1
chr1.13500292.13500969	-0.26355	1	-0.139441	1	-0.290829	1	-0.174767	1	-0.231327	1
chr1.13531278.13533256	0.104413	1	0.193838	1	0.717572	0.94091	0.54315	1	-0.434045	1
chr1.13560891.13562362	1.94414	0.0333108	1.85003	0.056368	2.62015	4.14023e-05	2.38514	0.00222009	0.260166	1
chr1.13563617.13563816	-0.176084	NA	-0.109842	NA	0.980299	0.840322	0.0912284	1	-0.258625	1
chr1.13567409.13569093	-1.46519	0.00990958	-1.60199	0.00392176	-0.831352	0.43457	-0.258516	1	-0.0349661	1
chr1.13572443.13572790	0.891717	1	1.10016	0.912672	1.88389	0.0892464	1.36159	0.814791	-1.24937	1
chr1.13573704.13575132	-0.368675	1	-0.413798	1	-0.45617	1	-0.252078	1	-0.245587	1
chr1.13576902.13578427	1.86558	0.0605438	1.4153	0.31394	2.2619	0.0014841	1.85005	0.0759865	0.113106	1
chr1.13588882.13590407	-0.46552	1	-0.34605	1	-0.282569	1	-0.113161	1	-0.200317	1
chr1.13598818.13600365	-2.02628	0.000925127	-2.68367	2.90788e-06	-2.11083	2.43029e-05	-0.343111	1	0.310911	1
chr1.13607638.13608366	-1.1804	0.500587	-0.863232	1	-0.656707	1	-0.37722	1	0.0855326	1
chr1.13614126.13616192	-0.221443	1	0.0983197	1	-0.00243495	1	-0.0668025	1	0.0492056	1
chr1.13619819.13620775	1.66625	NA	1.45392	NA	1.13843	0.778571	0.884221	1	1.32915	1
chr1.13627147.13627983	-0.322124	1	-0.940711	0.885966	-0.727339	1	0.288806	1	0.858038	1
chr1.13636518.13637049	-0.0847726	NA	-0.518658	NA	-0.109168	1	-0.0427745	1	-0.298317	1
chr1.13639289.13640110	0.202718	1	0.0997042	1	-0.179276	1	0.0311215	1	-0.258756	1
chr1.13640313.13641576	0.943958	0.926727	1.18633	0.501678	1.75841	0.0193449	1.43839	0.293944	0.152766	1
chr1.13647714.13648334	-0.972239	0.422905	-1.74486	0.00335401	-0.777177	0.649142	-0.150497	1	-0.733709	1
chr1.13649368.13649988	0.511509	1	0.322133	1	0.854741	0.716617	0.669879	1	-0.976929	1
chr1.13651406.13652136	-0.300339	1	0.192818	1	-0.358775	1	-0.642392	1	-0.126658	1
chr1.13657642.13658114	-0.968769	0.431738	-1.18811	0.153053	-0.593697	1	0.156415	1	0.309813	1
chr1.13659472.13661151	-0.504459	1	-0.246609	1	-0.115207	1	0.038916	1	-0.261565	1
chr1.13682729.13683674	-0.747157	0.765066	-0.823351	0.512839	-1.0575	0.0260695	-0.718399	1	-0.253856	1
chr1.13697467.13697713	-0.554315	1	-0.888838	1	-0.314199	1	-0.222831	1	0.224999	1
chr1.13698447.13699488	2.23632	0.0354649	1.57399	0.308076	2.4258	0.00329523	2.4253	0.0159955	0.688623	1
chr1.13706033.13706811	-0.162002	1	-0.375099	1	-0.163928	1	-0.0202792	1	-0.397544	1
chr1.13738227.13739382	-1.05292	0.622984	-1.80339	0.0472111	-1.31967	0.114122	-0.336102	1	0.231721	1
chr1.13752115.13753203	-0.826219	0.590313	-1.1217	0.0998354	-1.37058	0.00110234	-0.396703	1	-0.458622	1
chr1.13755500.13756286	-0.61663	1	-1.15601	0.204497	-1.32898	0.0149627	-0.296979	1	-0.0627399	1
chr1.13774857.13775848	1.05492	0.675581	0.504796	1	0.886443	0.734967	1.26856	0.453671	0.0916945	1
chr1.13779003.13779429	0.863535	NA	0.226387	NA	-0.360431	NA	-0.45919	1	-1.09627	1
chr1.13783779.13784158	0.500252	1	0.255871	1	0.216333	1	0.5416	1	0.254472	1
chr1.13784410.13785082	0.421598	1	0.5042	1	0.94428	0.460351	0.8062	1	0.0680018	1
chr1.13788879.13790072	-0.224158	1	-0.351401	1	-0.0397047	1	0.216384	1	-0.151401	1
chr1.13801497.13802310	-0.988553	0.808805	-0.678513	1	-0.802616	0.884935	0.354104	1	0.384092	1
chr1.13834571.13835681	1.68303	0.315518	1.38899	0.56536	1.34537	0.421223	1.24235	0.975134	1.01415	1
chr1.13839911.13840411	0.678887	1	-0.221717	1	-0.0502969	1	-0.0715764	1	-0.327597	1
chr1.13843776.13844665	0.138617	1	-0.147016	1	-0.27619	1	0.00359821	1	0.155861	1
chr1.13848650.13849783	0.779948	1	-0.00559758	1	0.161985	1	0.525046	1	0.704965	1
chr1.13849946.13851470	0.967944	0.759652	0.948486	0.757572	0.372189	1	0.177549	1	-0.344074	1
chr1.13861012.13861366	0.25217	NA	-0.723476	NA	0.394913	1	-0.0214234	1	-1.308	1
chr1.13864280.13865526	-0.129195	1	-0.28117	1	-1.1514	0.13658	-0.793995	1	-0.137982	1
chr1.13870214.13871696	-1.54219	0.0195199	-1.86864	0.00186269	-2.10214	3.69877e-06	-0.974907	0.658459	-0.394117	1
chr1.13914081.13915303	-0.462508	1	-0.414915	1	-0.77766	0.83376	0.160858	1	0.298356	1
chr1.13925843.13927211	0.404801	1	-0.112872	1	0.0446208	1	0.490313	1	0.274053	1
chr1.13935842.13936866	0.548277	1	-0.380556	1	0.387026	1	0.161078	1	-0.664238	1
chr1.13938211.13939549	0.83395	0.858289	0.72763	1	-0.426014	1	-0.18197	1	-0.00940494	1
chr1.13953668.13954100	-0.862864	1	-2.14554	0.142525	-1.26086	0.388845	-0.181842	1	0.642808	1
chr1.13979129.13980068	2.32573	0.0589761	1.20803	0.802848	1.77791	0.139742	1.67362	0.458833	1.1823	1
chr1.13991321.13991878	1.17577	0.908185	0.575881	1	1.01874	0.846922	1.13098	1	1.07922	1
chr1.13992488.13993394	0.58152	1	0.343513	1	-0.538947	1	-0.304603	1	-0.259715	1
chr1.13997728.13998879	-0.532284	1	-0.611171	1	-0.991279	0.330891	0.0128475	1	0.0746091	1
chr1.14008841.14009940	-0.0742183	1	-0.641185	1	-0.720941	0.874707	-0.490067	1	-0.367832	1
chr1.14011152.14012147	1.30239	0.488293	1.20534	0.590517	1.29521	0.29836	1.50403	0.355422	-0.460793	1
chr1.14016624.14017274	0.340346	1	-0.0625579	1	-0.152794	1	0.20987	1	0.0146041	1
chr1.14041447.14042358	2.00473	0.223452	1.37767	0.696989	2.00817	0.103962	2.03483	0.26529	1.44439	1
chr1.14074885.14075750	2.0974	NA	1.34423	NA	1.35551	0.548985	1.2812	1	1.41721	1
chr1.14100419.14101464	-0.832764	0.779542	-1.20544	0.163381	-1.71887	0.00017651	-0.789261	1	-0.143435	1
chr1.14101905.14102425	-0.607156	1	-1.36761	0.236909	-1.7613	0.00565711	-1.66987	0.0432695	-1.22148	1
chr1.14108104.14109762	-0.866322	0.628262	-0.665405	1	-0.463685	1	-0.854224	0.812933	-0.223815	1
chr1.14120766.14121675	0.329896	1	-0.29918	1	-0.474701	1	-0.109697	1	-0.573676	1
chr1.14124852.14125695	1.29324	0.487259	0.426885	1	0.561172	1	0.757997	1	0.689847	1
chr1.14126162.14127084	1.36627	0.545369	0.541726	1	0.85732	0.989973	1.1966	0.955101	0.853653	1
chr1.14129062.14130434	-0.244102	1	-0.866629	0.873753	-0.804523	0.749544	-0.463346	1	-0.565348	1
chr1.14140953.14141410	-1.5997	0.102892	-2.02037	0.0287169	-1.40945	0.0634723	-1.29283	0.312192	-0.521869	1
chr1.14144070.14144684	-1.02729	0.568842	-1.85048	0.0274492	-1.04707	0.26789	-0.610834	1	0.0606342	1
chr1.14150533.14151732	-0.783633	0.923577	-1.32903	0.0841693	-0.978773	0.23142	-0.23462	1	-0.0187219	1
chr1.14162366.14163629	-0.318667	1	-0.684411	1	-0.69705	0.924474	-0.52325	1	-0.202166	1
chr1.14164913.14166237	0.527358	1	0.0837067	1	0.327412	1	0.276995	1	-0.534998	1
chr1.14176473.14177411	-0.262452	1	-0.712502	1	-1.15757	0.137662	-0.600712	1	-0.20117	1
chr1.14180223.14180802	-2.16249	0.0047884	-2.70433	0.000869903	-1.987	0.00122597	-2.46263	0.000117637	-2.84058	2.7546e-05
chr1.14181448.14182317	-0.00291033	1	-0.440574	1	-0.70541	0.870539	-1.01046	0.443333	-1.18556	0.5436
chr1.14184125.14186308	-0.664813	1	-0.759278	0.791676	-0.417264	1	0.401274	1	0.322102	1
chr1.14190058.14190708	-0.155909	1	-0.678746	1	-0.784716	1	0.515159	1	0.874369	1
chr1.14192444.14193344	-0.658509	1	-0.942535	0.770374	-0.65264	1	-0.402909	1	-0.34517	1
chr1.14198790.14199865	-0.238067	1	-0.620476	1	-0.417938	1	-0.308953	1	-0.73814	1
chr1.14201534.14202614	0.175423	1	0.0281064	1	0.016331	1	0.124067	1	0.559603	1
chr1.14204030.14205052	-0.616202	1	-1.11767	0.14294	-0.866779	0.323509	-0.280171	1	-0.337548	1
chr1.14207971.14209173	0.325931	1	0.00646568	1	0.51637	1	0.478909	1	-0.210712	1
chr1.14218493.14219350	-1.06256	0.491407	-1.7427	0.03475	-0.551148	1	-1.41091	0.107192	-1.51375	0.19675
chr1.14219789.14220756	0.171269	1	0.0645203	1	0.174469	1	0.23584	1	-0.181979	1
chr1.14225281.14225731	-0.673519	1	-1.52079	0.396851	-1.33878	0.290297	-0.617883	1	-0.478078	1
chr1.14227641.14227966	1.0019	NA	-0.581606	NA	0.113928	NA	0.324294	1	-0.192434	1
chr1.14229785.14230087	1.71572	NA	1.4167	NA	1.69921	0.281139	1.09781	1	0.0451804	1
chr1.14234048.14234708	-2.19123	0.000555083	-2.43545	0.000120326	-2.35008	5.1743e-06	-0.737947	1	-0.0542309	1
chr1.14236031.14236522	-1.69899	0.0242085	-2.05792	0.00398395	-1.49481	0.0192593	-0.213286	1	0.224957	1
chr1.14244316.14245392	-0.5552	1	-0.369833	1	0.46174	1	-0.355555	1	-1.78972	0.069103
chr1.14248188.14249058	-0.131799	1	-0.916965	0.83066	-0.754361	0.923725	-0.979498	0.881475	-0.781178	1
chr1.14252678.14253348	1.6898	NA	1.64814	NA	1.49219	0.483224	1.4109	1	1.33156	1
chr1.14253911.14254375	0.281549	1	-1.13441	0.719394	0.0521219	1	0.423735	1	0.0410662	1
chr1.14261470.14261737	-0.876451	1	-1.74875	0.139661	-1.89146	0.00957387	-1.05172	0.854065	-0.228702	1
chr1.14263251.14265843	-0.634517	1	-1.37249	0.0301548	-1.17822	0.029087	-0.529997	1	-0.06951	1
chr1.14267765.14268699	0.525066	1	0.116701	1	0.599408	1	0.191598	1	-0.307588	1
chr1.14271714.14272444	-0.350299	NA	-1.69727	NA	0.167238	1	-0.401468	1	-0.129445	1
chr1.14274034.14274953	1.15509	0.394796	0.861457	0.908413	0.0933812	1	0.136614	1	0.124256	1
chr1.14288003.14288977	-0.284516	1	-0.449638	1	-0.0526919	1	-0.538833	1	-0.166049	1
chr1.14291901.14294753	0.859501	0.632616	0.184426	1	1.00306	0.160096	0.716359	1	-0.478574	1
chr1.14303307.14303884	0.318532	1	-0.276379	1	0.362555	1	0.131535	1	-0.548801	1
chr1.14304030.14305000	0.0564795	1	0.264419	1	0.390635	1	0.286746	1	-0.876896	1
chr1.14309359.14310626	-0.46954	1	-0.487055	1	-0.00333025	1	0.181805	1	-0.359406	1
chr1.14359626.14360800	1.58357	0.163134	1.17359	0.557134	1.93712	0.00880024	1.8514	0.0591125	-0.30714	1
chr1.14370011.14371518	1.06934	0.725141	0.401593	1	0.983085	0.624499	0.672147	1	-0.178835	1
chr1.14384366.14385550	-1.21917	0.265021	-1.25305	0.252193	-1.28135	0.0855553	-0.181993	1	0.282811	1
chr1.14455782.14457393	0.967234	0.618069	0.223084	1	0.536261	1	0.7882	1	0.516876	1
chr1.14460429.14461565	1.12361	0.396873	0.682101	1	0.763473	0.881593	0.937937	0.932433	0.370211	1
chr1.14484273.14485113	-0.831508	0.990035	-1.54911	0.0780018	-1.7075	0.00508913	-0.212198	1	0.155451	1
chr1.14505994.14507618	-0.309668	1	-0.299683	1	0.0580598	1	0.121995	1	-0.560781	1
chr1.14544601.14545007	0.826799	NA	0.104447	NA	0.749041	NA	0.928183	1	0.211055	1
chr1.14552251.14553194	0.759768	1	0.231789	1	0.584962	1	0.848745	1	0.208588	1
chr1.14555822.14556685	-0.602925	1	-1.05855	0.503414	-1.57875	0.0102466	-0.831565	1	-0.25844	1
chr1.14570094.14571390	0.387726	1	0.0339291	1	0.714322	0.957742	0.646268	1	-0.0116622	1
chr1.14579415.14579761	-0.642724	1	-1.19698	0.738782	-0.57648	1	-0.370488	1	-0.786056	1
chr1.14584869.14585755	1.91924	0.212152	0.920812	1	0.543459	1	0.665315	1	1.02757	1
chr1.14590780.14591425	0.715201	1	-0.0034365	1	0.204174	1	0.65204	1	0.731373	1
chr1.14596004.14596324	0.0806252	NA	-1.68311	NA	-0.831559	NA	-0.742746	1	-1.31156	1
chr1.14626754.14627587	0.730985	1	-0.110033	1	0.414113	1	0.673641	1	-0.0743018	1
chr1.14630405.14631169	-0.0265813	1	-0.531582	1	-0.326884	1	-0.0414024	1	0.853481	1
chr1.14635601.14636531	-0.0599237	1	-0.447379	1	-0.111627	1	0.152909	1	-0.248924	1
chr1.14637840.14638416	0.213293	1	0.0136772	1	0.674712	1	0.578861	1	-0.357744	1
chr1.14646418.14647435	-0.946125	0.745489	-1.96982	0.0194046	-1.72536	0.00432039	-1.09398	0.545208	-0.598557	1
chr1.14669223.14669832	-0.614616	1	-1.40554	0.182395	-0.871545	0.607419	-0.390859	1	-0.107781	1
chr1.14675115.14675924	-1.31366	0.179465	-2.10044	0.00412592	-1.83304	0.000983715	-1.13821	0.420292	-0.391059	1
chr1.14681490.14681989	2.1173	NA	1.38018	NA	1.47304	0.387948	1.41978	0.847303	0.989222	1
chr1.14685175.14686070	0.334819	1	0.140976	1	0.705303	1	1.00964	0.96983	0.286265	1
chr1.14686098.14686497	-0.430277	NA	-0.654103	NA	-0.0545556	NA	-0.592138	1	-0.647921	1
chr1.14686669.14687795	1.82076	0.0669374	1.25919	0.465155	1.87035	0.0162892	2.07201	0.0215311	-1.53533	1
chr1.14700418.14700892	1.41631	0.44149	0.592159	1	1.42099	0.246075	1.06017	1	0.172155	1
chr1.14701576.14702920	1.27837	0.515394	1.03653	0.827602	1.27831	0.31196	1.23803	0.72982	0.269127	1
chr1.14704921.14705672	-0.727855	1	-0.769115	1	-0.761805	0.922873	-0.629995	1	-0.377279	1
chr1.14709877.14710867	0.696877	1	0.461536	1	0.52149	1	0.311201	1	-0.105279	1
chr1.14729085.14729558	0.151286	1	-0.026822	1	0.348376	1	0.41045	1	0.136407	1
chr1.14738341.14738750	0.397253	1	-0.0405505	1	0.370534	1	0.275369	1	0.230025	1
chr1.14739712.14740675	-0.276176	1	0.0823448	1	0.109686	1	0.182402	1	-0.411657	1
chr1.14744211.14744870	-0.00483332	1	-0.594469	1	-0.994939	0.275993	-0.110486	1	-0.06794	1
chr1.14754930.14756476	-0.150975	1	0.0274922	1	0.297109	1	0.586612	1	0.25381	1
chr1.14757599.14758328	-0.791448	0.922166	-0.420159	1	-0.583635	1	0.367285	1	0.627837	1
chr1.14766904.14767109	0.839424	NA	0.186167	NA	0.461306	NA	0.756015	1	0.56972	1
chr1.14775135.14775825	1.20683	0.532782	1.13915	0.598209	0.877015	0.820691	0.754155	1	-0.435582	1
chr1.14816106.14817321	-0.446857	1	-0.565734	1	-1.217	0.0536572	-0.69535	1	-0.336322	1
chr1.14823245.14823733	0.280687	1	-0.0518102	1	-0.232009	1	-0.670522	1	-1.0046	1
chr1.14846897.14847758	2.38591	NA	1.16551	NA	1.38527	0.667655	1.74322	0.773342	1.41041	1
chr1.14857807.14859169	0.497529	1	-0.141525	1	0.0947111	1	0.37607	1	-0.317914	1
chr1.14862062.14862868	0.776872	1	0.279632	1	0.866763	0.716893	0.692255	1	0.0648096	1
chr1.14869512.14870822	1.09591	0.578609	0.473053	1	1.23654	0.201538	1.07849	0.774982	-0.259795	1
chr1.14899757.14900280	0.536172	NA	0.543927	NA	0.129572	1	-0.0302947	1	0.0756234	1
chr1.14904055.14904773	-0.9868	0.774101	-1.46255	0.213809	-1.6234	0.0249018	-0.732377	1	-0.364351	1
chr1.14918003.14919657	-0.230539	1	-0.462151	1	-0.160281	1	0.403867	1	0.20994	1
chr1.14979764.14981307	0.799072	1	0.790606	1	0.889991	0.574614	0.456393	1	0.240197	1
chr1.14995159.14996032	-0.554728	1	-0.761563	1	-0.829266	0.638634	-0.127142	1	-0.291933	1
chr1.14997734.14998810	-1.02952	0.44211	-1.43059	0.0765606	-1.52811	0.00579367	-0.540173	1	0.181189	1
chr1.15007332.15008165	0.173131	1	0.0313783	1	0.228497	1	0.340757	1	-0.200419	1
chr1.15011643.15012156	-0.894374	1	-0.617202	1	-0.789604	0.9203	-0.182977	1	-0.00111256	1
chr1.15026762.15027021	-0.635566	NA	-1.66365	NA	-0.790323	1	-0.91153	1	0.345564	1
chr1.15030985.15031351	1.0678	0.764626	0.363307	1	-0.461581	1	-0.279117	1	-0.235004	1
chr1.15055910.15056779	-1.1111	0.64613	-0.575736	1	-0.745485	1	0.0102336	1	0.206685	1
chr1.15059489.15060203	1.10954	0.737669	0.521031	1	0.672852	1	1.03718	1	-1.108	1
chr1.15104284.15105024	1.29689	0.534322	0.534517	1	1.45695	0.190873	1.37284	0.567516	0.476418	1
chr1.15105774.15106309	1.08473	NA	1.01322	NA	1.14827	0.740279	1.36282	0.943926	0.776255	1
chr1.15142604.15143187	-0.0500912	1	-0.670332	1	-0.758076	1	0.00803087	1	0.272659	1
chr1.15154513.15155742	-0.0724741	1	-0.537446	1	-1.34495	0.00366699	-0.91773	0.531698	-0.643804	1
chr1.15179573.15180652	-1.26083	0.190466	-1.55862	0.0516069	-1.4773	0.0144044	-0.90688	0.914617	-0.189804	1
chr1.15181728.15182348	-1.17848	0.298971	-1.32391	0.177589	-1.94864	0.000228923	-1.81725	0.0049164	-0.942135	1
chr1.15241875.15242753	1.55196	NA	1.67281	NA	1.31398	0.5532	1.09672	1	1.25121	1
chr1.15250469.15251019	1.48652	NA	1.13433	NA	1.06162	0.850926	0.93377	1	-0.0385898	1
chr1.15286110.15288056	-0.071244	1	0.132814	1	0.260445	1	0.57748	1	0.205206	1
chr1.15289387.15289600	0.709929	1	1.13996	0.433122	0.387465	1	0.623561	1	1.0279	1
chr1.15292389.15294679	-0.271284	1	-0.504063	1	-0.567815	1	0.175472	1	0.483184	1
chr1.15296359.15296922	0.932232	0.957388	0.6254	1	0.398982	1	-0.0239638	1	-0.0206858	1
chr1.15307021.15308120	0.874174	0.828176	0.207535	1	0.944447	0.443543	0.925307	0.908658	-0.342312	1
chr1.15317273.15317524	-0.364756	NA	-1.59239	NA	-0.410594	1	-0.185847	1	0.380597	1
chr1.15327033.15327654	0.0992933	1	-0.0618947	1	-0.106356	1	0.00540601	1	-0.225605	1
chr1.15333951.15334236	0.509245	NA	0.105517	NA	-0.763133	1	-0.924241	1	-0.164709	1
chr1.15334482.15335276	0.462014	1	0.67206	1	-0.079573	1	-0.178075	1	0.292344	1
chr1.15336826.15337585	0.533947	1	0.196496	1	0.252787	1	0.547423	1	0.470441	1
chr1.15343716.15344628	0.393172	1	0.782086	1	0.535248	1	0.286328	1	0.377856	1
chr1.15352879.15353508	-0.263437	1	-0.925953	0.979029	-0.444145	1	-0.1945	1	0.141682	1
chr1.15357908.15358901	-0.2801	1	-0.354578	1	-0.420201	1	0.0953548	1	-0.0324908	1
chr1.15367278.15367513	0.490973	NA	0.803715	NA	0.994132	0.860087	0.678673	1	0.0942122	1
chr1.15383119.15384182	0.301074	1	0.601589	1	0.106783	1	-0.206133	1	-0.541864	1
chr1.15388900.15389819	1.47142	0.245403	0.979769	0.861008	1.48271	0.110018	1.32777	0.494571	0.512709	1
chr1.15406585.15407276	-0.321293	1	-0.484253	1	-0.548152	1	-0.211191	1	0.244015	1
chr1.15408365.15409832	1.65003	0.0639803	1.14672	0.478217	1.84986	0.00497058	1.79075	0.0330444	-0.748642	1
chr1.15413529.15414267	-0.211433	1	-0.14701	1	-0.29537	1	0.33119	1	0.433604	1
chr1.15417830.15418297	3.3086	NA	3.27886	NA	1.85073	0.328294	1.51131	1	1.24833	1
chr1.15418426.15419570	1.78223	0.204693	1.13512	0.816653	1.18348	0.550216	1.3937	0.683153	1.22838	1
chr1.15423387.15424719	-0.803198	0.930101	-1.3725	0.0905202	-1.3016	0.0332938	-0.344192	1	0.40733	1
chr1.15426666.15427582	0.421372	1	-0.524475	1	0.446453	1	0.286774	1	-0.179535	1
chr1.15428499.15429149	0.634138	1	0.661036	1	-0.612813	1	-0.681891	1	-0.714031	1
chr1.15434680.15435231	0.836904	1	0.0224407	1	0.507537	1	0.341621	1	0.602302	1
chr1.15440699.15441527	0.800517	1	0.00345696	1	0.957144	0.428155	0.800761	1	0.118128	1
chr1.15444200.15445514	2.41333	0.00308475	1.89535	0.0538287	2.85863	7.87346e-06	2.57299	0.000782175	0.234085	1
chr1.15445706.15446635	1.32601	0.474371	0.481154	1	1.29433	0.311357	0.815352	1	0.387116	1
chr1.15451068.15452192	1.37093	0.151254	0.737224	1	1.68604	0.00610397	1.44485	0.125562	0.00794715	1
chr1.15456732.15458071	0.917618	0.843958	0.0928688	1	0.757687	0.932	0.264748	1	0.101959	1
chr1.15471412.15472156	1.00735	0.839878	1.0703	0.699086	1.43864	0.124897	1.38412	0.394505	0.1483	1
chr1.15474301.15475879	-0.0469863	1	-0.278457	1	-0.976191	0.259526	-0.760593	1	-0.124249	1
chr1.15481182.15481752	-1.38847	0.126993	-1.29157	0.215493	-1.54174	0.0120755	-0.916668	0.926005	-0.057278	1
chr1.15482670.15484207	-0.356809	1	-0.455393	1	-0.794464	0.465794	-0.332161	1	0.0355889	1
chr1.15530888.15531105	-1.25452	NA	-2.28873	NA	-1.80434	0.0827284	-0.660532	1	-0.432594	1
chr1.15533971.15534555	1.67898	0.23915	0.582517	1	1.21346	0.481094	1.05011	1	0.284693	1
chr1.15538760.15539973	-0.822464	0.752434	-0.737139	0.965581	-0.537072	1	-0.324142	1	-0.0169034	1
chr1.15543771.15544885	-0.35617	1	-0.646799	1	-0.554108	1	-0.0246088	1	0.457149	1
chr1.15550306.15551811	0.809406	0.664162	0.418182	1	0.586298	1	0.840429	0.724095	0.273512	1
chr1.15557221.15557899	1.63876	NA	0.795869	NA	1.59192	0.415902	0.959909	1	1.01437	1
chr1.15559006.15560890	0.533911	1	0.350792	1	0.584062	1	0.64923	1	0.252589	1
chr1.15563612.15564338	-0.438229	1	-0.879773	0.894105	-1.06075	0.329287	-0.809682	1	0.468297	1
chr1.15565600.15567014	0.546231	1	0.399456	1	0.202266	1	-0.0780448	1	-0.370351	1
chr1.15569797.15571735	-0.787876	0.881974	-1.46771	0.0278656	-0.693352	0.898857	-0.269289	1	0.14844	1
chr1.15579148.15579692	-0.0446712	1	-0.440569	1	0.205593	1	0.465039	1	0.782683	1
chr1.15579920.15580444	-0.107352	1	-0.754486	1	-0.50851	1	-0.0402921	1	0.270609	1
chr1.15595183.15596408	1.04582	0.619241	1.14694	0.431735	1.07069	0.354196	1.40057	0.203127	1.46662	0.427819
chr1.15602298.15602561	-0.109623	NA	-0.898623	NA	0.100333	NA	0.078353	1	0.313057	1
chr1.15604992.15605942	2.25444	0.00730009	1.60332	0.157252	2.18224	0.00195175	2.00732	0.0292917	0.276596	1
chr1.15607567.15607874	0.149713	1	-0.0865992	1	0.0905097	1	0.0614561	1	-1.02771	1
chr1.15609452.15609935	-0.276637	1	-0.356376	1	-0.623363	1	-0.398599	1	-0.322495	1
chr1.15610037.15611401	-0.257861	1	-0.455526	1	-0.40699	1	-0.0107172	1	-0.45566	1
chr1.15615892.15617125	-0.125878	1	-0.0385528	1	0.0845062	1	0.476964	1	0.238779	1
chr1.15621748.15622608	0.762147	1	0.735969	1	0.791223	0.712428	0.748612	1	-0.00694773	1
chr1.15624186.15624924	0.470458	1	-0.0959266	1	0.219973	1	0.454076	1	0.176158	1
chr1.15625004.15625629	0.135645	NA	-0.0386908	NA	0.609295	1	-0.0534713	1	-0.428936	1
chr1.15631170.15631498	0.481356	1	0.70736	1	0.575076	1	0.496688	1	-0.0904354	1
chr1.15631884.15632653	0.739262	1	0.545402	1	0.878811	0.796973	1.13768	0.76742	0.626771	1
chr1.15634310.15634703	-0.267655	1	-0.640181	1	-0.560464	1	0.407393	1	0.856927	1
chr1.15636349.15636769	0.131325	NA	-0.610874	NA	0.524512	NA	0.00189438	1	-0.46027	1
chr1.15637835.15638828	1.2025	0.66556	1.02504	0.880961	0.955155	0.782725	0.653055	1	0.232223	1
chr1.15649431.15650145	-0.836476	0.788836	-0.566069	1	-0.304337	1	0.410166	1	0.559965	1
chr1.15651326.15653278	0.090757	1	0.0397534	1	0.271228	1	0.409224	1	0.138232	1
chr1.15656667.15657459	0.390284	1	0.190124	1	0.498876	1	1.12851	0.29707	0.559213	1
chr1.15657987.15659016	-0.331777	1	-0.519611	1	-0.824861	0.460612	-0.620941	1	-0.146752	1
chr1.15677034.15678588	0.888149	0.794478	0.649912	1	0.812833	0.724206	0.786129	1	-0.365752	1
chr1.15682432.15684305	0.0272784	1	-0.156303	1	0.00847888	1	0.177866	1	-0.010536	1
chr1.15690818.15691767	-0.159852	1	-0.164241	1	0.425265	1	0.441065	1	0.219445	1
chr1.15695109.15696803	1.47593	0.195873	0.976494	0.819607	1.51876	0.0703746	1.06361	0.896108	0.649113	1
chr1.15709004.15709318	-0.16284	1	-0.0332283	1	-0.925241	0.663737	-0.353106	1	0.285366	1
chr1.15710048.15711444	-1.39476	0.0328035	-1.35054	0.0566898	-1.57069	0.00098534	-0.451505	1	0.264782	1
chr1.15712510.15713229	1.67462	0.313847	0.629099	1	1.20827	0.55918	1.36411	0.781481	0.551918	1
chr1.15717181.15717880	-1.55388	0.191197	-1.9426	0.0721098	-1.29504	0.199621	-0.579228	1	0.0377522	1
chr1.15723294.15724221	1.32602	0.581551	1.08101	0.859443	1.35662	0.329616	1.12088	1	1.42908	1
chr1.15725637.15726743	-0.825809	0.843502	-0.961014	0.519712	-1.20672	0.0570757	0.0766242	1	0.52921	1
chr1.15745416.15745708	0.677388	NA	1.00049	NA	1.38623	NA	1.25708	NA	0.202713	1
chr1.15748855.15750261	-0.586755	1	-1.1602	0.431568	-0.656524	1	-0.719232	1	-0.87335	1
chr1.15754911.15755357	1.90697	NA	1.89266	NA	1.51746	0.477808	1.02911	1	0.630377	1
chr1.15770073.15771676	-1.05016	0.326953	-1.61266	0.0114084	-1.85263	5.1751e-05	-0.476024	1	0.167046	1
chr1.15776787.15777822	-1.33473	0.10151	-1.31225	0.133867	-1.36981	0.0216726	-0.0747411	1	0.684246	1
chr1.15778645.15779131	-2.0275	0.0230799	-1.51651	0.186718	-1.96745	0.0033869	-0.652721	1	0.110823	1
chr1.15791232.15792421	0.452693	1	0.175386	1	0.594147	1	0.589248	1	0.113345	1
chr1.15805155.15806469	-0.451556	1	-0.529262	1	-0.288238	1	-0.131998	1	-0.481911	1
chr1.15833232.15833868	-0.29543	1	-0.497418	1	0.170199	1	-0.508083	1	-0.386915	1
chr1.15847807.15848415	-1.54696	0.0436513	-1.91415	0.00556897	-1.95808	0.000215343	-0.572437	1	0.0652041	1
chr1.15848549.15849708	-0.0931095	1	-0.726576	1	0.0658499	1	0.131996	1	-0.533983	1
chr1.15850593.15851475	-1.45887	0.0377297	-1.58384	0.0212761	-1.77312	0.000370451	-0.718813	1	-0.103667	1
chr1.15853106.15853904	0.160376	1	-0.521271	1	0.903577	0.829392	0.676267	1	-0.200979	1
chr1.15874640.15875348	-0.156155	1	0.186755	1	0.77836	0.976561	0.770795	1	0.680468	1
chr1.15892008.15893199	-0.321837	1	-0.572487	1	0.0325215	1	0.0588782	1	-0.74891	1
chr1.15896512.15896814	-0.140889	NA	-0.643671	NA	-0.223375	NA	0.193675	1	-0.739193	1
chr1.15899323.15900466	-0.265439	1	-0.586288	1	-0.631299	1	-0.77173	1	-0.698129	1
chr1.15902278.15902924	0.444837	1	0.0625516	1	0.572888	1	0.280709	1	-0.168078	1
chr1.15912928.15914022	-1.49092	0.205514	-1.36216	0.339485	-0.248151	1	-1.15521	0.633616	-1.3235	1
chr1.15914119.15915222	-0.779717	1	-1.29488	0.342251	-1.5633	0.0351038	-0.407627	1	-0.00661762	1
chr1.15926897.15927719	2.50724	0.226849	2.58229	0.186938	2.92	0.0431304	2.90797	0.142599	2.33749	1
chr1.15936229.15936861	-0.190403	1	-1.62811	0.293687	-0.163043	1	-0.488279	1	-0.00982447	1
chr1.15942848.15944752	-1.60516	0.0126443	-1.5407	0.0274631	-1.28201	0.0374353	-0.105366	1	0.513132	1
chr1.15967119.15968097	1.87815	0.0760508	1.31293	0.458847	1.87165	0.0255632	1.99852	0.0514585	-0.321039	1
chr1.15972864.15973320	-0.0420386	1	-1.03591	0.884681	-1.05869	0.560538	0.0850252	1	0.210205	1
chr1.15990877.15991752	-0.638653	1	-0.621949	1	-1.5806	0.00383398	-0.676217	1	-0.238983	1
chr1.15992527.15993084	-0.552258	NA	-0.948432	NA	-0.0944832	1	-0.366991	1	-0.779394	1
chr1.15993351.15994454	-0.45946	1	-0.560583	1	-0.529364	1	-0.217932	1	-0.46308	1
chr1.16058127.16060268	0.18645	1	-0.113901	1	-0.0795757	1	-0.0579226	1	0.131749	1
chr1.16063969.16064796	-1.43123	0.09249	-1.76612	0.0215974	-1.57156	0.00483299	-1.44761	0.0555515	-0.188436	1
chr1.16079063.16079363	-0.882851	NA	-1.37179	NA	-1.13281	0.556075	-0.241746	1	-1.02728	1
chr1.16091747.16092291	-1.14805	0.265774	-0.949824	0.591022	-0.461613	1	-0.218308	1	-0.307379	1
chr1.16092585.16093851	-0.497518	1	-0.436304	1	0.0733572	1	0.0613886	1	-0.538355	1
chr1.16103963.16106377	-0.332937	1	-0.282861	1	0.187393	1	0.0440086	1	-0.177311	1
chr1.16111587.16112295	-0.488391	1	-0.484559	1	0.153401	1	-0.0998296	1	-0.848574	1
chr1.16112860.16113948	-0.0453475	1	-0.120253	1	-0.0594392	1	0.329776	1	0.251776	1
chr1.16114923.16115625	0.47054	1	0.702119	1	0.437242	1	0.535838	1	0.314486	1
chr1.16115945.16117067	0.487701	1	0.418217	1	1.20982	0.233276	1.12525	0.688444	-0.819043	1
chr1.16120356.16121202	0.74579	1	0.667478	1	0.702252	1	0.509397	1	-0.0430519	1
chr1.16122743.16123410	-1.83549	0.0348777	-1.61721	0.10877	-1.04147	0.363519	-1.67153	0.0468515	-2.04053	0.0154031
chr1.16129625.16130772	-0.672409	1	-0.827136	0.740551	-0.529414	1	0.169152	1	0.124953	1
chr1.16131659.16131959	-0.0281972	NA	-0.752108	NA	0.291471	NA	-0.198914	1	-0.88511	1
chr1.16177406.16178556	-0.448573	1	-0.655846	1	-0.412636	1	0.158556	1	-0.478964	1
chr1.16179056.16180346	-0.439802	1	-0.562895	1	-0.091764	1	0.380515	1	0.56631	1
chr1.16187245.16188126	1.30477	0.686449	1.35845	0.582299	1.4401	0.317564	1.3085	0.85721	1.19196	1
chr1.16197953.16198562	0.690175	NA	-0.457321	NA	0.666798	NA	-0.843623	1	-0.0833129	1
chr1.16201606.16202422	-1.62183	0.024139	-1.5153	0.0589339	-1.88069	0.000341102	-0.95346	0.797379	-0.327606	1
chr1.16215582.16217108	0.653149	1	0.214331	1	0.618887	1	0.496159	1	-0.36983	1
chr1.16224020.16225857	0.750879	0.953905	0.948818	0.396851	0.134929	1	0.169223	1	0.290159	1
chr1.16227427.16228613	0.0997443	1	-0.0992197	1	-0.0289422	1	-0.156194	1	-0.183038	1
chr1.16231144.16232724	0.1739	1	-0.522856	1	0.461354	1	0.564068	1	-0.130182	1
chr1.16235821.16238398	0.454009	1	0.613147	1	0.784099	0.688519	0.602233	1	0.315079	1
chr1.16241693.16241953	-0.463902	NA	-0.314455	NA	-0.310664	NA	-0.733189	1	-0.503624	1
chr1.16248703.16250983	-0.0222526	1	0.182921	1	0.689315	0.953013	0.62513	1	0.0190784	1
chr1.16253479.16254236	-0.458235	1	-0.171529	1	-0.571421	1	0.250747	1	0.875472	1
chr1.16255775.16257174	-0.566903	1	-0.697433	1	-0.602642	1	-0.333652	1	0.0310616	1
chr1.16258046.16258974	-0.462973	1	-0.48497	1	-1.22907	0.0395679	-0.295601	1	0.371773	1
chr1.16259919.16260340	-1.82375	0.0130183	-1.51005	0.090531	-1.38367	0.0509375	-0.349182	1	0.287098	1
chr1.16261870.16262499	-1.05305	0.630076	-0.505023	1	-0.325123	1	0.203819	1	0.940846	1
chr1.16265781.16266359	-0.637718	1	-0.901022	1	-0.655464	1	-0.719322	1	-0.196064	1
chr1.16266876.16267895	-0.703178	1	-0.284593	1	-0.782491	0.794426	-0.649985	1	0.137341	1
chr1.16268425.16269584	0.580065	1	0.275904	1	0.281355	1	0.173593	1	-0.565433	1
chr1.16271684.16272744	0.801489	1	0.704573	1	1.27836	0.11376	1.10655	0.599484	-0.140162	1
chr1.16274435.16275490	1.13004	0.781334	0.717109	1	1.05416	0.638604	0.977086	1	0.266843	1
chr1.16277915.16278437	2.04431	NA	1.09772	NA	1.77202	NA	1.48963	1	0.761131	1
chr1.16293503.16295298	-0.105938	1	-0.164381	1	0.26864	1	0.277892	1	0.184937	1
chr1.16300271.16300857	-0.105979	1	-0.353624	1	0.402043	1	-0.147607	1	-0.601275	1
chr1.16304096.16305210	-0.0495162	1	0.0998311	1	0.0497699	1	0.238099	1	0.313652	1
chr1.16312033.16313490	1.21864	0.353684	1.08059	0.546811	1.784	0.00570736	1.49455	0.139071	0.0296841	1
chr1.16330425.16330866	1.50883	0.385356	1.62499	0.277488	2.19549	0.0124925	2.0306	0.0974542	-0.428112	1
chr1.16334430.16335440	1.80539	0.144397	1.37943	0.461766	1.76854	0.0688334	1.67579	0.275726	-0.436023	1
chr1.16336093.16336924	-0.449841	1	-0.611177	1	-0.594812	1	-0.320108	1	0.227567	1
chr1.16346800.16347600	0.69721	1	0.370717	1	0.903759	0.846922	0.525438	1	-0.99805	1
chr1.16355841.16357044	-0.772663	0.968365	-0.565612	1	0.264704	1	0.580222	1	0.354545	1
chr1.16361846.16363198	-0.356415	1	-0.183893	1	-0.782794	0.565673	-0.719667	1	-0.200035	1
chr1.16371983.16372814	0.519797	1	0.361892	1	0.539147	1	0.597403	1	0.0946271	1
chr1.16374502.16375464	1.26569	0.820594	1.89915	0.230849	1.53831	0.322066	1.13288	1	0.942283	1
chr1.16399263.16400224	-0.837544	0.932481	-0.7718	1	-0.809085	0.713024	-0.493622	1	-0.232033	1
chr1.16407948.16409592	0.334783	1	-0.058858	1	0.567804	1	0.311458	1	-0.357661	1
chr1.16409959.16410734	-0.153321	1	-0.0723067	1	0.214961	1	-0.0929439	1	-0.0994681	1
chr1.16411861.16412321	1.09723	0.974371	1.11398	0.89049	1.99959	0.0544313	1.47586	0.647366	0.92702	1
chr1.16433476.16433900	-0.398078	1	-0.106935	1	-0.0971241	1	-0.162967	1	-0.125606	1
chr1.16435104.16436238	0.245322	1	0.0483185	1	0.342206	1	0.087101	1	-0.172943	1
chr1.16440093.16440628	-0.645421	1	-0.681904	1	-0.377801	1	-0.214924	1	-0.391818	1
chr1.16441974.16442187	-0.0935085	1	0.499373	1	-0.0900435	1	-0.203917	1	0.220609	1
chr1.16465550.16467085	0.585346	1	0.851659	0.849267	0.550469	1	0.340463	1	-0.294397	1
chr1.16468537.16469739	0.0824531	1	0.206527	1	0.165996	1	-0.041092	1	0.340816	1
chr1.16484390.16485255	-0.935985	0.504584	-0.740338	0.980522	-0.186396	1	0.455386	1	0.801578	1
chr1.16485633.16486210	0.101641	1	-0.323951	1	0.442295	1	0.30546	1	0.150699	1
chr1.16512599.16513714	-0.228051	1	-0.220853	1	-0.281347	1	0.0757282	1	0.330256	1
chr1.16518131.16520749	-0.352515	1	0.169915	1	0.398255	1	0.332255	1	0.0854086	1
chr1.16544946.16545623	-0.456332	1	-0.193769	1	0.0678149	1	-0.243419	1	-1.48852	1
chr1.16546486.16547540	-0.475107	1	-0.698678	0.997086	-0.946003	0.149045	-0.380056	1	-0.167227	1
chr1.16554692.16555259	0.028135	1	0.159615	1	-0.700146	1	-0.676098	1	-0.29149	1
chr1.16559191.16560226	-0.048121	1	0.106271	1	-0.737146	0.789053	-0.59532	1	-0.112087	1
chr1.16564581.16565586	-0.81762	0.956088	-0.693779	1	-0.460416	1	0.230807	1	0.649868	1
chr1.16565998.16567566	0.575953	1	0.514525	1	0.503529	1	0.148382	1	0.0230172	1
chr1.16575468.16575908	-0.638398	NA	-0.12757	NA	0.433367	1	0.0234792	1	-0.295465	1
chr1.16586037.16586493	-0.490043	NA	-0.561353	NA	-0.14954	1	-0.268088	1	-0.327958	1
chr1.16586672.16588213	-0.987528	0.197645	-1.09815	0.100177	-1.128	0.0161021	-0.654333	1	-0.0913643	1
chr1.16592342.16592568	0.258092	NA	0.059567	NA	0.902468	1	0.635928	1	1.73316	1
chr1.16604999.16605930	1.06117	0.662907	0.679307	1	1.70392	0.0168257	1.31783	0.381075	0.360228	1
chr1.16606628.16607715	0.927583	0.903914	0.880156	0.945097	1.71593	0.0141581	1.47646	0.189563	0.314933	1
chr1.16618432.16619901	-0.58494	1	-0.273416	1	-5.25078e-05	1	0.0826872	1	0.0176976	1
chr1.16636162.16637711	-0.815279	0.689889	-0.825189	0.656016	-1.47567	0.00063558	-0.801884	0.929126	-0.0716624	1
chr1.16656423.16657683	-0.621839	1	-0.763631	0.817035	-0.504329	1	-0.24306	1	-0.238956	1
chr1.16664877.16666088	-0.399704	1	-0.291595	1	0.0531624	1	0.00967434	1	-0.149853	1
chr1.16671364.16672078	0.182755	1	0.31047	1	0.863209	0.781275	0.727258	1	0.214069	1
chr1.16676609.16677483	0.662635	1	0.53626	1	1.08665	0.518272	0.751122	1	0.632317	1
chr1.16678763.16679525	-0.894588	0.924003	-1.10296	0.542327	-0.587645	1	-0.168278	1	0.233	1
chr1.16683741.16684185	1.00452	0.712154	0.596498	1	-0.46232	1	0.0373918	1	0.161881	1
chr1.16687907.16689988	-0.122898	1	0.0931647	1	0.435644	1	0.456968	1	-0.0815735	1
chr1.16696562.16697145	2.68387	NA	1.8839	NA	2.78375	0.155769	2.64205	0.459447	2.39324	1
chr1.16700024.16700558	2.27951	0.0306522	2.11861	0.0584904	2.96675	0.000100922	2.64393	0.00537456	-0.161219	1
chr1.16702697.16704605	-0.778915	0.837763	-0.976202	0.359333	-0.470619	1	0.408479	1	0.429386	1
chr1.16717807.16718548	-0.686673	1	-0.551348	1	-0.900304	0.706983	-1.19566	0.603843	-0.506788	1
chr1.16734827.16735655	-0.424451	1	-0.788831	1	-0.417089	1	0.0575777	1	0.717725	1
chr1.16745555.16746682	0.465001	1	0.157421	1	0.542845	1	0.160026	1	-0.180334	1
chr1.16748692.16749421	0.0343503	1	0.0532936	1	0.0236083	1	0.41251	1	0.479836	1
chr1.16758747.16759841	-1.60815	0.0246825	-1.58389	0.0375467	-1.82602	0.000663406	-0.602083	1	0.140278	1
chr1.16768189.16768740	0.186678	1	0.193665	1	-0.487428	1	0.0396161	1	0.614084	1
chr1.16798006.16799123	-0.472501	1	-0.532138	1	-0.228566	1	-0.0903291	1	-0.203773	1
chr1.16809355.16810431	-1.2689	0.174677	-1.33557	0.144052	-1.63928	0.0037638	-0.810818	1	0.203094	1
chr1.16811095.16811443	-0.00920411	1	0.0598652	1	-0.485899	1	-0.351367	1	0.156352	1
chr1.16815803.16817056	-0.240591	1	-0.697945	1	-1.1213	0.111031	-0.745364	1	-0.350014	1
chr1.16821041.16821632	1.6018	NA	1.35523	NA	1.54674	0.443383	1.44393	0.971296	1.17575	1
chr1.16846441.16847015	0.744122	NA	0.116949	NA	0.697382	NA	0.432894	1	0.891622	1
chr1.16868255.16869072	0.194335	1	-0.463551	1	-0.702921	1	-0.76525	1	0.0350507	1
chr1.16904772.16905331	0.167801	NA	-1.08804	NA	0.425473	1	0.285283	1	0.347384	1
chr1.16916387.16917641	-0.612784	1	-1.08802	0.142212	-0.564336	1	-0.140526	1	-0.339699	1
chr1.16929064.16930947	-0.172532	1	-0.441829	1	-0.552459	1	-0.224843	1	-0.0799438	1
chr1.16934302.16935354	-1.85865	0.00407738	-1.84859	0.00679853	-2.1624	7.71926e-06	-0.454158	1	-0.0445862	1
chr1.16957803.16958459	-1.71155	0.0563782	-2.31963	0.00693069	-1.5729	0.0198934	-0.754331	1	-0.237294	1
chr1.16964324.16965217	0.00636538	1	-0.675389	1	0.512144	1	0.136163	1	-0.456089	1
chr1.16979495.16980622	-0.200137	1	-0.330129	1	-0.297389	1	-0.428368	1	-0.0353475	1
chr1.16981587.16982361	-1.45352	0.0812983	-2.37268	0.000602113	-1.51405	0.0117529	-0.504428	1	0.268049	1
chr1.16987135.16988350	-1.68995	0.0137763	-2.23534	0.000241982	-1.88379	0.000333526	-0.647748	1	0.121848	1
chr1.16996579.16997400	-0.766851	1	-0.980661	0.774869	-0.799853	0.860656	-0.180639	1	0.458092	1
chr1.17001832.17002372	0.0902422	1	-0.505426	1	-0.384638	1	-0.0202946	1	-0.759448	1
chr1.17003022.17003829	0.803562	1	0.213866	1	-0.582351	1	-0.815973	1	-0.153896	1
chr1.17007737.17008908	-0.528457	1	-0.71712	1	-0.908109	0.463365	-0.0656371	1	0.494738	1
chr1.17009000.17011243	-1.29978	0.0337084	-2.03006	3.19582e-05	-1.50777	0.000368825	-1.09176	0.167093	-0.649459	1
chr1.17015708.17016970	-0.0564356	1	-0.491547	1	-0.244535	1	0.427251	1	0.56243	1
chr1.17023256.17025278	1.04609	0.614523	0.934286	0.796205	1.12797	0.282695	0.949437	1	0.493761	1
chr1.17033365.17035010	1.2383	0.294902	0.91281	0.810571	1.20846	0.173546	1.08999	0.648008	0.501511	1
chr1.17041196.17041984	-0.78285	0.981586	-0.662253	1	-0.952084	0.328216	-0.58397	1	-0.171531	1
chr1.17042819.17043842	-0.693234	1	-0.619483	1	-1.25413	0.0355963	-0.763778	1	-0.180205	1
chr1.17051664.17052020	0.865118	NA	0.570705	NA	0.401052	1	0.623637	1	0.272837	1
chr1.17053723.17054818	-0.955765	0.46113	-1.3315	0.0675389	-1.27509	0.0221734	-0.44226	1	0.100631	1
chr1.17058763.17061242	-0.641676	1	-0.581976	1	-0.939136	0.247873	-0.417553	1	0.08703	1
chr1.17084807.17085866	0.890419	0.79439	0.590498	1	1.08499	0.232629	0.803102	1	-0.311311	1
chr1.17087891.17088605	0.603443	1	-0.0767005	1	0.523189	1	0.463961	1	0.147272	1
chr1.17096587.17098964	-1.21306	0.0108241	-0.840179	0.407547	-0.832461	0.242055	-0.412826	1	-0.0204139	1
chr1.17116561.17117741	-0.804759	1	-1.22286	0.520265	-1.40748	0.127076	-1.22615	0.573572	-0.79758	1
chr1.17119806.17120486	-0.797771	0.650894	-0.725084	0.872896	-0.661045	0.87681	0.0114541	1	-0.180445	1
chr1.17120890.17121402	-1.2234	0.280663	-0.865985	0.867406	-0.965692	0.433986	-0.156148	1	0.274452	1
chr1.17122836.17124000	-0.228631	1	-0.0157106	1	0.259644	1	0.466943	1	0.273281	1
chr1.17132092.17132620	0.821616	1	0.314807	1	0.613842	1	1.17603	0.956467	0.820527	1
chr1.17145059.17146435	-0.517262	1	-0.732599	0.940237	-0.440047	1	-0.0705554	1	-0.223962	1
chr1.17154094.17154854	0.0788918	1	-0.419311	1	-0.309652	1	-0.191075	1	-0.314701	1
chr1.17155356.17156196	-0.128018	1	-0.161615	1	0.80141	0.891334	0.602822	1	-0.208157	1
chr1.17156596.17157276	1.41283	0.471448	1.64075	0.257181	1.14243	0.572433	0.787253	1	0.453535	1
chr1.17163181.17164176	-0.25494	1	-0.411316	1	-0.0272856	1	-0.0810238	1	-0.291236	1
chr1.17172265.17173328	-1.03518	0.513744	-1.71301	0.0290387	-1.79121	0.0013685	-0.965413	0.801151	0.156741	1
chr1.17201671.17202084	1.44384	NA	1.11415	NA	0.420256	NA	1.0515	NA	0.605261	1
chr1.17302366.17303657	0.341973	1	0.435689	1	0.826452	0.772949	0.954154	0.949949	0.303423	1
chr1.17304908.17305903	2.1127	0.0258012	1.82165	0.0925648	2.5815	0.000222998	2.30581	0.00925383	-0.650936	1
chr1.17309639.17310645	-1.38274	0.146406	-1.25317	0.272737	-1.71993	0.00491894	-0.821798	1	-0.062231	1
chr1.17311267.17312084	-1.83744	0.0524332	-1.31526	0.367224	-1.72588	0.0241368	-0.713554	1	0.00231366	1
chr1.17337018.17338368	-0.533389	1	-0.70896	1	0.351081	1	-0.228083	1	-2.19867	0.0316304
chr1.17363428.17364317	1.27678	NA	0.55697	NA	1.69352	0.238562	1.27514	1	1.06339	1
chr1.17366093.17366680	3.85151	NA	2.79756	NA	2.67602	NA	2.19028	1	2.36458	1
chr1.17377255.17378353	0.490301	1	-0.143499	1	0.617027	1	0.409686	1	-0.324153	1
chr1.17406013.17407220	0.0893303	1	-0.0850599	1	-0.0806152	1	0.146426	1	0.00783974	1
chr1.17416672.17417299	0.600692	NA	-0.290062	NA	0.22777	1	0.468717	1	-0.142328	1
chr1.17421155.17421619	0.246473	NA	-0.51293	NA	-0.0731322	1	0.0568407	1	-0.270444	1
chr1.17426535.17427474	-0.160376	1	-1.56286	0.442844	-0.258851	1	-0.364706	1	-0.990225	1
chr1.17448638.17449848	-1.34838	0.291846	-1.6341	0.136873	-0.644749	1	-0.556423	1	-0.64557	1
chr1.17480399.17481599	0.0980333	1	-0.320459	1	-0.14362	1	-0.283488	1	-0.661046	1
chr1.17485340.17486139	-0.249222	1	-1.29215	0.33373	-0.470799	1	0.195612	1	0.144883	1
chr1.17537039.17538504	-1.42966	0.0433334	-2.16301	0.0003309	-1.83427	7.42917e-05	-1.05463	0.386991	-0.564295	1
chr1.17544623.17545687	0.438958	1	0.175105	1	0.161005	1	0.408742	1	-0.198586	1
chr1.17569893.17570727	-0.226129	1	-0.621003	1	-0.1082	1	0.0371111	1	-0.295775	1
chr1.17600000.17601507	0.348639	1	-0.0935399	1	0.299202	1	0.37114	1	-0.338108	1
chr1.17608454.17609025	-0.0342175	1	-0.701312	1	-0.720173	1	0.410588	1	0.523156	1
chr1.17629382.17630864	-0.484624	1	0.00230839	1	0.526366	1	0.451284	1	0.0627816	1
chr1.17642116.17643234	0.558751	1	-0.0874304	1	0.55763	1	0.421172	1	0.0926578	1
chr1.17646686.17647342	-0.642596	1	-1.12119	0.451584	-0.649554	1	-0.235023	1	0.204695	1
chr1.17664861.17665252	-0.501565	1	-1.07027	0.764942	-0.997075	0.606771	-1.15359	0.769137	-0.518011	1
chr1.17688472.17688787	-0.245259	1	-0.765922	1	-0.0730943	1	0.416905	1	0.415803	1
chr1.17716356.17716676	-1.33032	0.554766	-1.8821	0.198413	-1.69901	0.0906215	-0.235301	1	0.399837	1
chr1.17717600.17718278	-0.169552	1	-0.600795	1	-0.160659	1	0.186765	1	0.0214669	1
chr1.17718404.17719345	-1.62026	0.00811481	-2.10255	0.000168428	-1.4642	0.0048185	-0.330213	1	-0.0703614	1
chr1.17726802.17728400	0.110761	1	-0.0181309	1	0.745337	0.693985	0.971867	0.432338	0.344467	1
chr1.17735265.17736298	-1.24839	0.186469	-1.42391	0.0885102	-0.845561	0.583354	-0.502337	1	-0.0348671	1
chr1.17740550.17741332	-1.18884	0.284732	-1.49883	0.0865043	-1.2111	0.10201	-0.550758	1	-0.0948233	1
chr1.17742013.17742721	0.748439	1	-0.275919	1	1.02877	0.515723	1.18984	0.635953	0.820301	1
chr1.17746950.17747456	0.626314	NA	0.593705	NA	0.690897	NA	0.666107	NA	0.430782	1
chr1.17750664.17750915	2.50375	NA	1.78869	NA	2.498	NA	1.81891	1	1.54753	1
chr1.17753053.17754407	-0.441171	1	-1.05135	0.574769	-0.962148	0.458603	-0.697381	1	-0.00123259	1
chr1.17754897.17755742	0.735485	1	0.17453	1	0.602881	1	0.767727	1	0.141252	1
chr1.17759426.17760385	-0.20294	1	-0.944527	0.889638	-0.313201	1	0.260196	1	0.0376072	1
chr1.17762913.17763253	-1.5182	0.445043	-2.57384	0.0649919	-1.81405	0.0938138	-0.33402	1	-0.203019	1
chr1.17805083.17805850	0.243971	1	0.180973	1	-0.803558	0.854271	-0.633591	1	-0.600683	1
chr1.17825496.17826275	-0.40426	1	-0.746302	1	-1.72553	0.00240607	-0.858543	1	-0.5992	1
chr1.17828411.17829052	-0.229454	1	-0.0806369	1	-1.59398	0.0373961	-1.00636	0.908073	-0.629962	1
chr1.17838306.17839060	-1.54711	0.0361166	-1.67616	0.0215975	-1.52901	0.0064001	-0.727946	1	-0.524956	1
chr1.17856505.17858099	0.5784	1	0.162733	1	0.620502	1	0.784898	1	-0.161218	1
chr1.17873151.17874349	0.0699198	1	0.0900822	1	0.0756978	1	0.248236	1	0.364317	1
chr1.17891787.17893506	1.05259	0.661538	0.795616	1	0.553702	1	0.615302	1	0.569289	1
chr1.17909929.17910265	1.36476	NA	-0.434424	NA	-0.562346	NA	0.0157743	NA	-0.0477879	1
chr1.17926214.17926528	3.21839	NA	2.05044	NA	2.24954	NA	2.1431	NA	2.3395	1
chr1.17929462.17930015	0.0731129	1	-0.439159	1	0.776396	0.971955	0.480681	1	0.0006749	1
chr1.17935166.17936130	-0.137137	1	-0.662412	1	-0.53205	1	0.387516	1	0.468361	1
chr1.17949274.17949780	-1.65691	0.105111	-2.77474	0.00401479	-2.0992	0.00146648	-1.58845	0.112885	-0.699098	1
chr1.17980497.17981292	-0.247838	1	-0.787168	0.828552	-0.328633	1	0.00232115	1	-0.360022	1
chr1.17997089.17998194	2.25819	0.0210543	1.61892	0.231931	2.85397	7.58375e-05	2.80289	0.000797073	0.121336	1
chr1.18009323.18010186	-0.47629	1	-0.458579	1	-1.04596	0.488072	-0.761044	1	0.0503074	1
chr1.18012781.18013367	0.815835	1	0.69372	1	0.872564	0.695038	0.887914	1	0.296369	1
chr1.18016326.18016607	2.6776	NA	1.55873	NA	1.54636	0.480662	1.9233	0.530038	1.77373	1
chr1.18025413.18026582	1.40669	0.397668	0.83448	1	1.209	0.409545	1.08721	1	0.655304	1
chr1.18029843.18030956	0.127086	1	-0.289987	1	0.508195	1	1.10544	0.422745	0.414715	1
chr1.18039888.18040229	-0.646922	1	-0.950934	1	-0.531602	1	-0.445529	1	-0.16542	1
chr1.18041170.18042062	0.191327	1	-0.0156486	1	0.120937	1	0.399273	1	0.00023165	1
chr1.18043719.18044472	0.87724	1	-0.0305404	1	0.265525	1	0.250975	1	0.256687	1
chr1.18057134.18059286	0.0320975	1	0.115746	1	0.447101	1	0.671024	1	0.107058	1
chr1.18105896.18107350	0.0311266	1	-0.151556	1	0.287048	1	0.414863	1	0.12963	1
chr1.18116251.18117946	-0.752873	1	-0.928674	0.670316	-0.859841	0.563597	-0.269542	1	-0.0788561	1
chr1.18129713.18130414	-1.22375	0.17646	-1.68972	0.0132447	-2.3518	2.17145e-07	-0.690621	1	-0.0423287	1
chr1.18131106.18132198	0.00359131	1	-0.430903	1	-0.15365	1	-0.0116973	1	-0.181263	1
chr1.18145637.18146997	1.21985	0.522422	0.375056	1	0.631039	1	0.756538	1	0.132621	1
chr1.18147822.18149184	-0.835674	0.982424	-0.830579	0.955247	-1.45562	0.0360229	-0.372587	1	0.0677424	1
chr1.18168105.18168853	-1.67898	0.0162932	-1.96361	0.00306604	-1.76908	0.00128204	-0.385443	1	0.0596531	1
chr1.18170445.18171070	-1.42566	0.265336	-1.92928	0.06442	-1.80144	0.0162582	0.0873246	1	0.580768	1
chr1.18180992.18182002	-2.08119	0.000207976	-2.72182	7.32191e-07	-3.05553	4.88988e-13	-1.66471	0.00600475	-0.772475	1
chr1.18190674.18192369	0.657848	1	0.145835	1	0.775798	0.704928	0.911271	0.763308	0.0360434	1
chr1.18241605.18242384	2.36227	NA	1.39423	NA	1.97747	0.171574	1.63954	0.742085	1.77888	1
chr1.18270290.18270913	-1.72985	0.0780472	-2.06879	0.0303126	-1.43239	0.0781256	-0.953816	1	-0.454377	1
chr1.18288924.18289368	0.262548	1	-0.116199	1	0.157448	1	0.373746	1	0.552647	1
chr1.18293624.18294172	-1.35922	0.2864	-1.54975	0.171983	-2.29086	0.000294567	-1.24998	0.421872	-0.73347	1
chr1.18295169.18295752	-1.36325	0.326548	-1.61608	0.176487	-1.21255	0.236183	-0.485179	1	0.140483	1
chr1.18307342.18309046	0.345501	1	0.206893	1	0.0737303	1	0.0870481	1	-0.516301	1
chr1.18313408.18314028	1.89028	0.100084	1.28078	0.557034	1.12485	0.555977	0.908174	1	0.353731	1
chr1.18315551.18316044	0.384417	1	0.0397712	1	-0.69145	1	-0.455251	1	-0.339319	1
chr1.18319451.18321204	0.874015	0.872691	0.382527	1	0.961444	0.441757	0.924801	0.949892	0.199181	1
chr1.18333658.18334697	1.84549	0.0685362	1.23214	0.515244	1.89606	0.0159775	2.12156	0.0189563	-0.252581	1
chr1.18336824.18337865	0.64775	1	-0.476252	1	0.374618	1	0.236481	1	-0.444882	1
chr1.18352882.18354504	1.82773	0.0455966	1.35718	0.309096	2.11224	0.00181739	1.99418	0.0200354	-0.044507	1
chr1.18359659.18360607	-0.369485	1	-0.410245	1	0.317596	1	-0.165551	1	-0.274777	1
chr1.18364472.18364795	-0.136516	NA	-0.245892	NA	-0.126987	NA	0.0174997	1	-0.487366	1
chr1.18371449.18372369	-0.670139	1	-0.928501	0.725307	-0.83673	0.661934	-0.375767	1	-0.256616	1
chr1.18376989.18378542	-1.04702	0.367107	-1.48803	0.0472084	-1.14521	0.091666	-0.491715	1	-0.398908	1
chr1.18402408.18403140	0.93476	NA	0.787221	NA	0.977173	0.884859	0.945711	1	0.715314	1
chr1.18404250.18404872	0.759602	NA	0.535983	NA	0.0210952	1	0.688602	1	0.783942	1
chr1.18410859.18411194	0.541643	NA	0.0778116	NA	0.706848	1	1.05716	1	0.577371	1
chr1.18412654.18413227	-1.14699	0.281759	-1.24951	0.199583	-0.866475	0.514066	-0.812316	1	-0.60973	1
chr1.18415820.18416885	0.559568	1	-0.471556	1	0.581755	1	0.642182	1	0.362284	1
chr1.18458854.18459414	-0.20252	1	-0.872325	1	-0.704559	1	-0.738656	1	-0.297035	1
chr1.18463233.18463997	-0.140137	1	-0.328259	1	0.064074	1	-0.404529	1	-0.942455	1
chr1.18464136.18465106	0.588559	1	0.0578132	1	0.300326	1	-0.125768	1	0.057567	1
chr1.18468453.18468885	-0.348619	NA	-1.05637	NA	-0.570757	1	-0.426999	1	-0.611283	1
chr1.18496325.18496760	-1.91594	0.0394543	-2.28271	0.0159397	-2.77621	7.44158e-06	-1.83097	0.0271843	-1.16908	1
chr1.18535371.18537101	-1.36102	0.173513	-1.42273	0.153053	-1.958	0.00090455	-0.894982	1	-0.153743	1
chr1.18550639.18551761	-1.7483	0.00336585	-2.90046	8.09311e-07	-1.3803	0.010594	-1.52781	0.0115415	-0.606185	1
chr1.18578512.18579475	-1.7862	0.00948696	-2.43526	6.58905e-05	-2.55294	1.44393e-07	-0.532092	1	-0.0529059	1
chr1.18583201.18584349	0.552312	1	-0.393842	1	0.139072	1	0.140003	1	-0.385406	1
chr1.18588375.18590031	-0.731557	1	-1.16521	0.264199	-0.716393	0.89655	-0.0516822	1	0.259731	1
chr1.18590693.18591365	0.822295	NA	0.659694	NA	-0.183518	1	0.392673	1	0.177776	1
chr1.18594261.18595314	-0.68633	1	-0.917614	0.784813	-1.57312	0.0159553	-0.937416	0.943809	-0.391386	1
chr1.18598972.18599248	1.84949	NA	1.70588	NA	1.38415	NA	1.24044	1	1.07206	1
chr1.18600607.18601076	1.15148	NA	0.685302	NA	0.726483	1	1.1459	1	0.474485	1
chr1.18602748.18603475	-0.180115	1	-0.433424	1	-0.6776	1	-0.415029	1	-0.287146	1
chr1.18615927.18616897	1.8971	NA	1.25698	NA	1.67082	0.289083	1.40386	0.937629	1.27618	1
chr1.18633628.18634653	1.82934	0.108913	0.795465	1	1.12031	0.535376	1.27588	0.718675	1.13041	1
chr1.18639148.18640484	0.732473	1	0.174664	1	0.549735	1	0.474339	1	0.326007	1
chr1.18640906.18641673	-0.585302	1	-1.16133	0.509708	-0.74414	0.976823	-0.113622	1	-0.329072	1
chr1.18666969.18668917	-1.48269	0.0633796	-1.69352	0.0232882	-2.056	8.45668e-05	-0.658801	1	-0.0971624	1
chr1.18673517.18673903	2.25817	NA	2.14803	NA	1.68097	NA	0.832795	NA	1.82584	1
chr1.18690035.18690882	-0.404572	1	-0.948814	0.848647	-0.793492	0.88575	0.157143	1	0.0829104	1
chr1.18698261.18699185	-0.723244	1	-1.28165	0.248667	-2.31364	1.62976e-05	-1.37763	0.161964	-0.495706	1
chr1.18737431.18738890	0.820965	1	0.680599	1	0.319997	1	0.106355	1	0.444628	1
chr1.18758429.18758757	-1.04953	0.909381	-1.10176	0.810824	-1.79622	0.0576248	-0.987276	1	-0.403207	1
chr1.18764128.18764568	-0.749113	1	-1.1594	0.650217	-1.10536	0.453786	-0.47237	1	-0.321524	1
chr1.18766029.18767087	-0.481848	1	-0.583305	1	-1.26035	0.0993442	-0.581264	1	-0.12068	1
chr1.18793572.18793977	0.368722	NA	-0.810784	NA	0.660841	1	0.327505	1	0.481383	1
chr1.18807037.18807681	0.229902	1	-0.434025	1	-1.11933	0.47587	-0.237854	1	0.528109	1
chr1.18852604.18853818	-0.192236	1	-0.298535	1	-1.34344	0.0242403	-0.732367	1	-0.398926	1
chr1.18857406.18858387	-0.245883	1	-0.523272	1	-1.72872	0.00106858	-1.43494	0.0580559	-0.639515	1
chr1.18902557.18904000	0.280861	1	-0.503478	1	-0.401014	1	0.0834579	1	0.380891	1
chr1.18904117.18905771	0.820579	1	0.409143	1	0.12046	1	0.277692	1	-0.11862	1
chr1.18911193.18912059	0.633735	1	0.216761	1	0.384758	1	0.0283841	1	-0.188796	1
chr1.18913022.18913816	2.13578	NA	1.59004	NA	1.47316	0.536499	1.78536	0.6492	1.54036	1
chr1.18922947.18923637	0.723431	1	0.668652	1	0.554409	1	0.812901	1	0.286084	1
chr1.18936012.18937697	-1.14296	0.196204	-1.67503	0.00884137	-1.22968	0.0340932	-0.674223	1	-0.249867	1
chr1.18955620.18956548	1.37212	NA	0.60141	NA	0.998586	0.911862	0.839391	1	0.30477	1
chr1.18961492.18962694	0.00536336	1	-0.00205865	1	-0.380001	1	0.480834	1	0.82021	1
chr1.18963683.18964185	-0.837685	1	-0.932202	0.948188	-0.980899	0.614966	0.264554	1	0.827869	1
chr1.18975373.18975777	0.122885	1	-0.501411	1	-0.407654	1	0.509986	1	0.646327	1
chr1.18976443.18977447	-0.154469	1	-0.563187	1	0.116434	1	0.295851	1	0.316261	1
chr1.19002854.19003204	2.33505	NA	1.32919	NA	1.61023	NA	1.81741	0.888605	1.69437	1
chr1.19031994.19033390	0.108886	1	-0.124933	1	-1.18919	0.0364617	-0.779325	1	-0.275595	1
chr1.19040238.19040896	1.14107	NA	-0.0816971	NA	-0.00241669	NA	0.0718193	1	0.0788853	1
chr1.19046508.19047313	-0.191891	1	-0.9252	0.989936	-1.11595	0.434102	-0.42227	1	-0.0962791	1
chr1.19047665.19048086	1.61063	0.307071	1.1786	0.748347	0.389917	1	1.07375	1	1.35498	1
chr1.19056032.19057018	-0.400257	1	-0.862073	0.661592	-0.867796	0.409095	-0.317447	1	-0.303622	1
chr1.19057531.19057922	1.01115	NA	-0.278375	NA	0.149403	NA	-0.182475	NA	-0.0438633	1
chr1.19074253.19074670	0.789301	NA	-0.546367	NA	0.44757	1	0.59125	1	-0.204548	1
chr1.19096785.19097468	-1.0726	0.484524	-1.2018	0.323305	-0.851249	0.624834	-0.0772946	1	-0.0235883	1
chr1.19103804.19104888	-0.120682	1	-0.277954	1	0.281865	1	0.412876	1	0.679188	1
chr1.19109773.19110181	-0.118416	1	-0.184547	1	0.738896	1	0.418327	1	0.674184	1
chr1.19142602.19143092	-1.51007	0.218959	-2.05392	0.050606	-2.15177	0.00171146	-0.90018	1	-0.499655	1
chr1.19143591.19144259	1.33527	NA	1.10522	NA	0.772902	NA	0.989694	1	0.68526	1
chr1.19149828.19150055	0.408229	1	-0.0387123	1	0.256316	1	0.396812	1	-0.532956	1
chr1.19159118.19160167	-0.615673	1	-1.23623	0.349541	-0.9249	0.539619	-0.498878	1	-0.309068	1
chr1.19165901.19166284	2.54697	0.103319	1.80338	0.441507	2.93787	0.010771	2.65734	0.0983358	1.06653	1
chr1.19178794.19180088	0.156973	1	0.222377	1	0.365223	1	0.583787	1	0.156671	1
chr1.19192506.19192948	0.510746	1	-0.0824291	1	0.404355	1	0.325441	1	0.158526	1
chr1.19205627.19206509	0.386916	1	0.537033	1	0.850766	0.629351	0.36355	1	0.428361	1
chr1.19240940.19241770	-0.207157	1	-0.0378398	1	0.215845	1	0.544968	1	0.37741	1
chr1.19265024.19266300	-1.00427	0.54669	-0.976691	0.60714	-1.04235	0.261744	-0.0899564	1	0.113371	1
chr1.19281753.19282487	0.815631	NA	-0.637958	NA	0.459055	1	0.22321	1	0.133217	1
chr1.19287485.19288013	0.876553	NA	-0.133899	NA	0.928732	NA	0.477157	1	-0.0902566	1
chr1.19291039.19292768	0.568453	1	0.1336	1	0.623312	1	0.80553	1	0.503102	1
chr1.19326865.19328136	0.404816	1	-0.444493	1	-0.0879903	1	0.330116	1	-0.127595	1
chr1.19332647.19333130	1.83827	NA	1.97733	NA	1.57927	NA	1.7046	0.949209	1.88739	1
chr1.19350069.19350894	0.570289	1	0.238556	1	1.23364	0.213154	0.813515	1	-0.704318	1
chr1.19384928.19385258	2.93447	0.0102265	2.47307	0.0506645	3.01564	0.00126463	2.91837	0.0108427	0.127931	1
chr1.19388461.19390036	2.11116	0.0576537	1.66239	0.254627	2.30123	0.00724602	2.31443	0.029248	-0.722632	1
chr1.19416830.19417462	1.15369	0.735072	1.08578	0.793307	1.43696	0.208188	1.20285	0.843676	0.800117	1
chr1.19427386.19427831	1.36839	NA	1.16961	NA	1.06182	0.784232	0.805138	1	0.616306	1
chr1.19459815.19460982	-1.37004	0.057178	-1.73759	0.00526492	-1.97886	1.23318e-05	-0.631192	1	-0.0270571	1
chr1.19477783.19478557	-0.292493	1	-1.24178	0.404438	-0.734777	0.982245	-0.333361	1	0.205923	1
chr1.19487313.19488674	0.873885	1	-0.385629	1	0.324702	1	0.53455	1	-0.172365	1
chr1.19564724.19565364	1.53312	0.179157	1.1006	0.644576	0.980815	0.628891	0.830804	1	0.656892	1
chr1.19565721.19566514	1.47069	0.155674	1.17476	0.443758	0.0823171	1	-0.121729	1	-0.398244	1
chr1.19592614.19593939	1.94561	0.0237595	1.56419	0.142759	1.97827	0.00423037	2.00989	0.0163308	0.413407	1
chr1.19611155.19611937	0.898431	1	0.455784	1	0.56469	1	0.784866	1	0.706335	1
chr1.19638761.19639974	2.26891	0.0828641	1.38885	0.62713	1.91514	0.103536	2.15703	0.143008	1.56988	1
chr1.19667919.19668200	0.883241	NA	0.0289091	NA	0.451149	NA	-0.000283461	1	-0.558541	1
chr1.19668566.19669030	-0.934299	0.939257	-1.17459	0.552739	-0.506287	1	-0.385276	1	-0.36385	1
chr1.19673565.19674821	1.2547	0.431838	0.908164	0.943632	1.24243	0.250737	1.58748	0.157894	0.613887	1
chr1.19753675.19755057	0.352512	1	-0.00879076	1	0.478142	1	0.373973	1	-0.57854	1
chr1.19759711.19760909	1.3319	0.434514	0.0722538	1	0.781802	1	0.497154	1	0.250208	1
chr1.19776969.19777866	-0.786744	1	-1.36276	0.200792	-0.925711	0.499306	-1.21099	0.337767	-1.05736	1
chr1.19786437.19788689	0.233647	1	-0.448877	1	-0.00696182	1	0.348015	1	0.347514	1
chr1.19826318.19827423	1.13708	0.801848	0.212163	1	0.781454	1	0.628437	1	0.643168	1
chr1.19849538.19850649	-0.0812426	1	-0.528845	1	-0.820154	0.614796	-0.690477	1	-0.48588	1
chr1.19862754.19863674	0.63106	1	0.390208	1	1.01719	0.633685	1.10186	0.943658	0.343795	1
chr1.19877006.19878378	1.89591	0.234648	1.34561	0.672609	1.48644	0.345002	1.61054	0.567536	1.05712	1
chr1.19899560.19900365	-0.314305	1	-0.534099	1	0.114522	1	-0.128318	1	-1.09345	1
chr1.19901308.19902689	0.804171	1	0.40226	1	1.17239	0.130428	1.13857	0.398211	0.148502	1
chr1.19924406.19924987	0.688966	1	0.0684378	1	-0.410035	1	-0.369677	1	-0.261409	1
chr1.19927607.19928457	-0.509474	1	-0.929077	0.894105	0.055724	1	-0.641261	1	-1.06213	1
chr1.19928623.19929192	-1.39749	0.246264	-2.25116	0.0164924	-1.4992	0.054171	-0.603499	1	-0.122931	1
chr1.19938620.19940200	1.43362	0.112235	0.921904	0.768851	1.70664	0.00512294	1.48072	0.102402	0.00107956	1
chr1.19951327.19951770	0.411977	1	-0.34207	1	0.409222	1	0.657747	1	0.373509	1
chr1.19955318.19956280	0.686064	1	-0.150346	1	0.198949	1	0.393914	1	0.290348	1
chr1.19964386.19965524	1.84292	0.0930388	1.28386	0.503154	2.11295	0.0071825	2.10486	0.0328985	0.624585	1
chr1.19972767.19973856	1.02558	0.595937	0.672121	1	1.26847	0.115413	1.12646	0.548153	-0.435931	1
chr1.19982795.19983200	0.843016	NA	1.02195	NA	0.880318	1	0.837171	1	0.448218	1
chr1.19989059.19990192	0.0383851	1	-0.587343	1	-0.06266	1	0.186264	1	0.184622	1
chr1.20002301.20002631	-0.581965	NA	-1.95267	NA	-1.14853	0.532137	-0.712273	1	-0.39633	1
chr1.20009929.20011567	1.25721	0.166453	0.968872	0.578966	0.776301	0.801777	0.914195	0.912233	-0.573557	1
chr1.20017749.20018903	0.489493	1	0.542731	1	0.355421	1	0.239333	1	-0.0640797	1
chr1.20038940.20040054	-0.546936	1	-0.808708	0.941505	-0.717133	0.922413	-0.767955	1	-0.340041	1
chr1.20058030.20058777	-0.457321	1	-0.889032	0.858723	0.0459339	1	-0.867392	1	-2.22891	0.00247116
chr1.20069622.20070454	-0.601189	1	-1.04435	0.253065	-1.73645	2.05221e-05	-1.55027	0.0021968	-0.803105	1
chr1.20135562.20136748	-1.53805	0.00921502	-1.73273	0.00241046	-1.70465	0.000121151	-0.709835	1	-0.360101	1
chr1.20139509.20140297	-0.0424966	1	-0.241308	1	-0.956761	0.343016	-1.24401	0.181279	-0.3146	1
chr1.20148552.20150281	-0.96522	0.583124	-1.54975	0.0444947	-1.67939	0.00171443	-1.11115	0.393364	-0.35519	1
chr1.20170514.20171620	0.214694	1	-1.45524	0.406485	0.00572593	1	-0.350371	1	-0.870757	1
chr1.20190059.20190939	-0.478477	1	-0.622801	1	-0.240762	1	0.00388293	1	0.141648	1
chr1.20193531.20194529	1.32584	0.562642	0.914658	1	1.39926	0.280863	1.41562	0.589411	0.787318	1
chr1.20213738.20214945	0.80977	1	-0.415919	1	0.825171	0.987097	0.828445	1	0.280121	1
chr1.20224062.20225157	1.35396	0.132674	0.86127	0.852341	1.69887	0.00299708	1.75751	0.009097	0.652811	1
chr1.20264858.20265843	0.444763	1	-0.0378475	1	-0.468166	1	-0.366746	1	0.0842963	1
chr1.20277284.20277980	-0.583119	1	-1.26697	0.471141	-1.08368	0.418821	-0.831601	1	-0.0646574	1
chr1.20300891.20302196	-1.66437	0.0354108	-1.98934	0.00910289	-1.57678	0.0121606	-1.00677	0.740991	-0.133779	1
chr1.20302323.20303510	-1.37733	0.117136	-1.71174	0.0268107	-1.73159	0.00130351	-1.53215	0.0341346	-0.804833	1
chr1.20306015.20306655	0.261352	1	-0.300102	1	0.186395	1	0.0586168	1	-0.426853	1
chr1.20310961.20312351	-0.127566	1	-0.363754	1	-0.087971	1	0.000161372	1	-0.390519	1
chr1.20328358.20329403	2.5594	0.00801253	2.3643	0.0209997	2.9264	0.000117548	2.92064	0.0008464	0.344578	1
chr1.20332913.20333529	1.36518	NA	0.323346	NA	1.04911	NA	0.732729	1	0.815515	1
chr1.20345473.20346756	0.640613	1	0.256151	1	0.452056	1	0.393429	1	0.310822	1
chr1.20351839.20352871	-0.841299	0.922918	-1.43003	0.115156	-1.33388	0.0479985	-0.315412	1	0.308084	1
chr1.20354134.20354726	-1.33505	0.303137	-1.92617	0.04869	-1.44604	0.0728764	-0.744834	1	-0.110704	1
chr1.20360119.20360718	-0.42382	1	-1.62976	0.200636	-0.907763	0.684751	-0.10181	1	-0.0711328	1
chr1.20368745.20369915	-1.35651	0.108913	-2.53442	6.11606e-05	-1.73902	0.00118565	-0.545066	1	-0.177282	1
chr1.20376041.20377670	-1.15625	0.279638	-2.03052	0.0019614	-1.56221	0.00672551	-0.57203	1	0.272669	1
chr1.20390567.20391666	-0.696936	1	-1.11668	0.522728	-1.09217	0.301975	-0.398329	1	-0.180128	1
chr1.20427980.20429281	-1.23186	0.18667	-1.94411	0.00429071	-1.629	0.0020885	-0.988662	0.619072	-0.348205	1
chr1.20442719.20443479	0.277607	1	-0.199182	1	0.171997	1	0.236583	1	1.15928	1
chr1.20449394.20450937	-0.710018	1	-0.921279	0.475171	-0.535264	1	-0.126943	1	-0.129389	1
chr1.20454395.20455204	3.06984	0.00316329	2.50552	0.0357408	3.35895	7.41259e-05	3.0979	0.00242003	-0.478991	1
chr1.20456187.20456667	-0.66048	1	-1.14186	0.442842	-0.889725	0.580847	-0.404754	1	0.0424733	1
chr1.20462977.20464559	1.638	0.104234	1.305	0.352701	2.07309	0.00212106	1.99287	0.0183837	0.0735555	1
chr1.20467046.20467568	1.0478	0.916876	0.473748	1	1.32146	0.311164	1.21999	0.825897	-0.0468308	1
chr1.20470264.20471547	1.0471	0.571958	0.685571	1	1.20994	0.168071	1.34329	0.230297	0.391343	1
chr1.20476165.20476805	1.33452	0.452567	0.975027	0.924754	1.82819	0.0318952	1.79275	0.128775	-0.128861	1
chr1.20477364.20478718	0.948016	0.688219	0.801048	0.982252	1.65286	0.00489873	1.38891	0.131595	0.13236	1
chr1.20493720.20495316	1.89	0.0830268	1.32815	0.468284	2.09631	0.00957102	1.68242	0.218753	0.319075	1
chr1.20498898.20499768	-1.41957	0.0379821	-1.43754	0.0446145	-1.33415	0.0166215	-0.641611	1	-0.549976	1
chr1.20503568.20504638	0.0536508	1	-0.190113	1	0.133648	1	0.0233801	1	-0.318657	1
chr1.20513093.20514054	-0.0636104	1	-0.379392	1	0.30296	1	0.204009	1	-0.360921	1
chr1.20520021.20520486	-0.155515	1	0.0250448	1	-1.63843	0.0232524	-1.68496	0.0692283	-1.57696	0.384789
chr1.20540325.20540921	0.362124	1	0.366235	1	0.414035	1	0.824527	1	0.91324	1
chr1.20543819.20544855	-0.583208	1	-1.571	0.0824272	-1.08892	0.233118	-0.975052	0.787858	-0.526239	1
chr1.20553886.20555103	0.2512	1	-0.0887555	1	0.172903	1	0.386845	1	-0.147891	1
chr1.20568790.20569878	1.26332	0.488387	0.575434	1	1.17426	0.384324	1.16354	0.794255	0.561387	1
chr1.20611872.20613359	0.123532	1	0.226397	1	0.216698	1	0.171522	1	-0.143333	1
chr1.20620306.20621299	-0.320259	1	-0.514157	1	-1.28489	0.0226562	-0.56787	1	-0.504445	1
chr1.20622840.20623705	1.34669	0.526313	1.1968	0.678889	0.776517	1	0.677959	1	0.324461	1
chr1.20633187.20635373	0.787607	0.676228	0.710549	0.910812	0.0378607	1	-0.0134619	1	-0.476765	1
chr1.20655030.20655822	0.874274	NA	1.23517	NA	1.30115	0.600854	0.583836	1	0.0660195	1
chr1.20670443.20671760	1.68371	0.0770061	1.6981	0.0730319	1.69044	0.0239997	1.6837	0.0897536	0.71776	1
chr1.20677914.20678398	-2.61741	0.00193878	-2.57704	0.00516749	-2.81904	1.37908e-05	-2.80758	8.93739e-05	-3.29503	1.88936e-05
chr1.20682417.20682794	1.14768	0.766612	0.825375	1	-0.131638	1	-0.289906	1	0.572717	1
chr1.20685218.20685896	1.23463	0.833125	1.47168	0.530414	1.14972	0.685099	0.896491	1	0.644329	1
chr1.20687534.20687956	1.43308	NA	0.837184	NA	0.882129	1	0.738655	1	0.452382	1
chr1.20699864.20700678	0.250037	1	-0.203667	1	0.169978	1	0.245444	1	-0.224767	1
chr1.20724447.20725434	0.0034282	1	-0.207788	1	-0.526387	1	-0.580218	1	-1.28901	1
chr1.20730871.20731425	0.952691	NA	-0.143894	NA	0.473569	1	-0.429487	1	-0.58905	1
chr1.20738297.20738991	-0.379635	1	-0.522016	1	-0.585948	1	-0.459998	1	-0.556963	1
chr1.20743663.20744625	-0.175529	1	-0.677885	1	-0.18505	1	-0.529818	1	-1.12646	1
chr1.20749094.20749601	-0.95574	0.786814	-1.04117	0.62713	-2.37091	6.10596e-05	-1.36929	0.232496	-0.577693	1
chr1.20754345.20754926	-0.448985	1	-1.04964	0.804732	-0.542565	1	-0.0785011	1	0.110933	1
chr1.20757763.20758260	0.559265	1	0.649506	1	0.699601	1	0.558884	1	-0.133253	1
chr1.20759442.20760569	-0.695248	0.959937	-0.877819	0.365776	-0.759136	0.467514	0.059029	1	0.108993	1
chr1.20773967.20774553	0.0582931	NA	-0.0518052	NA	0.478045	NA	0.0925616	1	0.0520076	1
chr1.20775221.20775755	-1.63752	0.144621	-1.77283	0.108909	-2.16789	0.00187506	-2.05968	0.0174413	-1.00319	1
chr1.20785800.20786873	0.469927	1	0.556895	1	-0.231902	1	-0.239793	1	0.325928	1
chr1.20788234.20789124	-1.07371	0.352737	-1.16819	0.25159	-1.38438	0.0167323	-0.691679	1	0.0569751	1
chr1.20791187.20791868	0.755082	1	0.530988	1	0.5411	1	0.633486	1	0.167721	1
chr1.20801236.20802232	-0.26221	1	-0.387114	1	-0.203145	1	-0.112905	1	-0.325495	1
chr1.20819913.20820795	-1.00479	0.282655	-1.16159	0.120499	-0.929396	0.254475	-0.61502	1	-0.839825	1
chr1.20832285.20833047	-0.259148	1	-0.330655	1	-0.235306	1	-0.364401	1	-0.533554	1
chr1.20839689.20840504	1.53756	0.293719	0.50151	1	0.832731	0.989291	0.754778	1	0.075526	1
chr1.20845503.20846485	-1.48379	0.0259179	-1.66319	0.0115575	-0.339521	1	-1.38843	0.0377815	-1.72388	0.00494844
chr1.20848430.20849081	-1.37553	0.204561	-1.32529	0.260721	-2.07073	0.000438302	-0.848936	1	-0.727488	1
chr1.20860596.20861212	0.73612	1	0.548312	1	0.308945	1	0.831094	1	0.825536	1
chr1.20861863.20862497	0.921988	0.815897	0.96362	0.682664	0.115484	1	-0.0641212	1	0.139807	1
chr1.20867147.20868650	-0.397054	1	-0.409684	1	-0.651383	1	-0.684734	1	-0.96754	1
chr1.20873749.20874622	-0.646601	1	-0.926298	0.512673	-1.85804	1.33984e-05	-0.726245	1	-0.324873	1
chr1.20877331.20878347	-0.124388	1	-0.540044	1	-1.13374	0.247135	-0.0950502	1	0.513713	1
chr1.20880214.20880941	-1.13093	0.408054	-2.09897	0.00630217	-1.62634	0.00791009	-0.887719	1	-0.40584	1
chr1.20882820.20883762	-1.57062	0.0577028	-1.34719	0.178087	-1.43623	0.0268798	-0.0179238	1	0.0646476	1
chr1.20885819.20886222	-0.491872	NA	-0.326556	NA	-0.908586	0.986746	-0.344838	1	-1.09403	1
chr1.20889907.20891617	-0.280761	1	-0.0975678	1	0.0155567	1	0.151941	1	-0.0754757	1
chr1.20893141.20893382	1.15749	0.527408	0.62052	1	1.75807	0.0144794	1.50454	0.196719	-0.149726	1
chr1.20898489.20899079	-0.262579	1	-0.414188	1	0.108154	1	-0.463168	1	-0.903609	1
chr1.20900343.20901104	-0.602561	1	-0.792182	1	0.0312231	1	-0.492333	1	-1.12273	1
chr1.20901313.20902188	0.721208	1	0.265166	1	0.836292	0.886353	0.572126	1	0.122856	1
chr1.20905414.20906785	-1.57993	0.00070417	-1.3958	0.00981243	-1.4284	0.00061512	-1.08533	0.146549	-0.292918	1
chr1.20908347.20909099	-0.554395	1	-0.6953	1	0.911327	0.526616	-0.188477	1	-2.02551	0.00946314
chr1.20912148.20912957	-0.287055	1	0.0800123	1	-0.114605	1	-0.575114	1	-0.168734	1
chr1.20919587.20920154	-0.733028	1	-1.11549	0.625305	0.380295	1	-0.601223	1	-1.38882	1
chr1.20920744.20921739	1.22073	0.297394	1.05799	0.532619	1.61017	0.0133084	1.09867	0.617816	-0.422463	1
chr1.20922359.20923912	0.232597	1	0.275497	1	0.425499	1	0.314204	1	-0.144812	1
chr1.20925688.20926367	-0.6378	1	-0.570312	1	0.0891514	1	-0.212018	1	-0.145507	1
chr1.20930447.20931007	1.74063	0.192116	1.41182	0.445501	2.11123	0.0164335	1.84444	0.173893	-0.571749	1
chr1.20933032.20934062	-0.7837	0.766484	-0.696285	1	-0.345529	1	-0.263046	1	-0.650482	1
chr1.20938751.20939552	0.068498	1	-0.00319887	1	0.269588	1	0.0962837	1	-0.350436	1
chr1.20941064.20942226	-0.529751	1	-0.603394	1	-0.46089	1	-0.356032	1	-0.19103	1
chr1.20950961.20952444	-0.322877	1	-0.284603	1	-0.0767688	1	0.087278	1	-0.214333	1
chr1.20974140.20975369	0.426659	1	0.0964335	1	0.635917	1	0.575328	1	-0.115266	1
chr1.20981046.20982260	-1.79939	0.0242852	-1.47328	0.142408	-1.61521	0.0186757	-0.481413	1	0.238166	1
chr1.20983872.20984971	-0.176973	1	0.321302	1	0.471685	1	0.0739687	1	-0.548565	1
chr1.20995301.20996034	-0.797275	1	-0.439754	1	-0.218493	1	-0.174858	1	0.109776	1
chr1.20997320.20998636	0.681564	1	0.564733	1	0.760464	0.867774	0.690581	1	-0.60213	1
chr1.21002376.21003376	-1.21206	0.263563	-0.908927	0.737884	-0.498046	1	-1.11873	0.408426	-2.38595	0.000102828
chr1.21004859.21005283	-1.43869	0.212867	-2.50156	0.00734357	-1.55231	0.0364293	-0.265016	1	0.0904684	1
chr1.21007965.21009679	0.0560762	1	0.17143	1	0.518195	1	0.92851	0.88016	0.2149	1
chr1.21010214.21010958	0.205962	1	0.0615771	1	0.605597	1	0.733283	1	-0.182147	1
chr1.21012554.21013026	1.60511	NA	1.26946	NA	1.43612	0.574454	1.06026	1	0.28487	1
chr1.21014278.21015458	1.2299	0.259953	1.04366	0.526676	1.51959	0.020204	1.70465	0.0210501	-0.35709	1
chr1.21028590.21029485	-2.0677	0.000234158	-2.22676	0.000104406	-2.08186	3.53172e-06	-0.79181	1	-0.227328	1
chr1.21035840.21036204	-0.883277	1	-1.59403	0.337936	-1.24233	0.352937	-1.02586	1	-2.26798	0.108129
chr1.21050562.21053427	-0.284652	1	-0.2641	1	-0.143988	1	-0.246729	1	-0.732737	1
chr1.21067714.21069195	-0.496572	1	-0.127065	1	0.128636	1	-0.30526	1	-0.598092	1
chr1.21073211.21074031	-0.6871	1	-1.09039	0.598791	-0.465793	1	0.311373	1	0.714817	1
chr1.21074157.21074587	-1.16196	0.452745	-1.93685	0.0327743	-0.802556	0.838834	-1.01456	0.839122	-0.609592	1
chr1.21078734.21079916	-0.668345	1	-0.386303	1	0.00251816	1	0.0989524	1	-0.547788	1
chr1.21086242.21086917	1.10039	0.682957	0.657667	1	1.54526	0.0758607	1.3091	0.500502	-0.715646	1
chr1.21093409.21093696	-0.402124	NA	-1.38404	NA	0.159677	NA	-0.709483	NA	-1.24449	1
chr1.21100822.21102023	-0.0726291	1	-0.210716	1	0.0530245	1	0.0759898	1	-0.185675	1
chr1.21103431.21103940	-0.212153	1	-0.503704	1	-1.10432	0.400524	-0.962082	1	-0.121786	1
chr1.21124740.21125764	0.0747396	1	-0.391586	1	0.61659	1	0.751062	1	0.870478	1
chr1.21133680.21134535	-1.67496	0.152023	-1.92294	0.0874393	-2.20756	0.00214051	-1.15652	0.719262	-0.32518	1
chr1.21146774.21148458	1.21118	0.565738	1.05252	0.758707	0.877561	0.840806	0.908469	1	-0.233504	1
chr1.21161732.21162127	-0.106007	1	-0.0168358	1	0.32613	1	0.0570193	1	-0.373281	1
chr1.21166124.21167383	0.022008	1	-0.120776	1	0.0467501	1	0.14728	1	-0.441659	1
chr1.21189253.21190153	-1.61363	0.0283451	-1.747	0.0178316	-2.02739	5.50876e-05	-0.626304	1	-0.082833	1
chr1.21204637.21205342	2.40349	NA	1.58863	NA	2.39495	NA	1.6694	0.995114	1.33385	1
chr1.21207784.21208884	0.231484	1	-0.444892	1	0.463867	1	0.14125	1	-0.358998	1
chr1.21209044.21209364	-0.42834	NA	-1.30405	NA	-0.398412	NA	-1.11669	1	-1.61679	1
chr1.21213678.21214791	-1.10943	0.233377	-0.944843	0.514476	-1.68209	0.000375966	-0.602689	1	0.17771	1
chr1.21215277.21215472	-1.27223	NA	-1.03848	NA	-0.00465174	1	0.133602	1	-0.382242	1
chr1.21218235.21219839	0.0750345	1	0.149603	1	0.329357	1	0.405614	1	0.0155501	1
chr1.21229452.21230643	-0.405432	1	-0.901138	1	-0.267966	1	-0.615173	1	-1.31361	1
chr1.21231730.21233117	-0.724861	1	-0.515059	1	-0.0264759	1	-0.118859	1	-0.0475861	1
chr1.21238020.21238507	0.11436	NA	-0.102397	NA	0.786848	1	0.180473	1	0.117613	1
chr1.21240305.21240720	0.545804	NA	0.316353	NA	0.173543	NA	0.0988505	1	-0.688796	1
chr1.21245952.21246621	-1.247	0.555295	-2.00319	0.110246	-1.19465	0.362605	-1.10332	0.895139	-1.81929	0.381347
chr1.21248243.21249361	-0.416252	1	-1.0704	0.494389	-0.523867	1	-0.16655	1	0.563781	1
chr1.21250658.21250975	2.15757	NA	1.29613	NA	1.83062	NA	1.49404	1	0.257431	1
chr1.21256294.21257131	0.870503	1	0.440791	1	1.20206	0.488483	0.339678	1	0.256739	1
chr1.21259216.21259866	0.616516	NA	-0.583885	NA	0.603797	1	0.251816	1	-0.111838	1
chr1.21263528.21263945	-0.911642	NA	0.267025	NA	0.755735	1	0.71877	1	0.483166	1
chr1.21264703.21265210	0.748736	NA	0.0910817	NA	1.1649	0.590009	1.03327	1	-0.377789	1
chr1.21266850.21267102	0.317978	NA	-0.0612617	NA	0.486721	NA	0.148857	1	-0.106455	1
chr1.21271142.21272503	-0.291664	1	-0.0755003	1	0.166682	1	0.181238	1	0.0223109	1
chr1.21274506.21275267	1.02451	1	0.839132	1	1.65773	0.135898	1.54206	0.477017	0.296065	1
chr1.21275314.21276068	-0.125605	1	-0.237915	1	-0.793569	0.884574	-0.0608547	1	0.203148	1
chr1.21284420.21284789	4.55206	NA	3.88642	NA	3.94424	NA	4.26064	NA	3.25846	1
chr1.21300724.21301239	-0.575122	1	-0.895344	1	-0.768063	1	-0.677332	1	-0.124606	1
chr1.21304522.21306182	0.133832	1	0.0953715	1	0.595184	1	0.328324	1	0.166687	1
chr1.21314303.21314688	-1.47318	NA	-1.79864	NA	-2.20681	0.00852026	-1.47313	0.413812	-0.440919	1
chr1.21343358.21344949	0.23365	1	0.0626186	1	0.368724	1	0.272929	1	-0.348875	1
chr1.21362634.21362960	1.54748	NA	0.899369	NA	2.43088	NA	2.07231	NA	0	1
chr1.21411083.21412485	-0.865651	0.418931	-0.723974	0.851626	-0.740744	0.573749	-0.746309	1	-0.341303	1
chr1.21414792.21415545	0.347416	NA	0.404131	NA	-0.0504827	1	-0.14869	1	-0.855088	1
chr1.21417189.21417512	6.3753	NA	5.17842	NA	4.67828	0.04518	4.49696	0.177532	3.35692	1
chr1.21419240.21419905	-0.109026	1	0.152597	1	0.418582	1	0.298598	1	-0.114372	1
chr1.21421765.21422165	0.121648	1	-0.0985171	1	0.161297	1	-0.278458	1	0.0113934	1
chr1.21423469.21424204	-1.00471	0.899217	-0.440943	1	-0.793457	0.958577	-0.959529	1	0.0374131	1
chr1.21427780.21428355	3.03803	NA	3.22561	NA	3.5626	NA	3.01814	0.650538	2.56907	1
chr1.21434697.21435472	-1.57355	0.0217555	-0.986188	0.469516	-0.982449	0.232609	-1.46614	0.0215197	-0.750681	1
chr1.21436340.21437629	-0.0685442	NA	-0.0742332	NA	0.459017	1	-0.544768	1	-1.17189	1
chr1.21445617.21446424	-1.15661	0.417284	-0.968096	0.709321	-0.650091	1	-0.425314	1	0.729179	1
chr1.21448056.21448686	1.15824	0.731694	1.24228	0.583922	1.36151	0.271452	1.01439	1	0.0255335	1
chr1.21453039.21453645	1.42297	NA	1.28588	NA	1.04149	0.82852	0.83153	1	0.617655	1
chr1.21456492.21457123	0.320173	1	0.841	1	0.527781	1	0.500786	1	1.42273	1
chr1.21458547.21459174	-0.738408	1	-0.534686	1	-0.650394	1	0.154907	1	0.297448	1
chr1.21460866.21461802	0.106032	1	0.232786	1	0.669408	1	0.195659	1	-1.30213	0.912582
chr1.21466325.21466927	-1.17101	0.346658	-0.568776	1	-1.04853	0.291473	-0.526447	1	0.380816	1
chr1.21475365.21475986	0.231377	NA	0.907365	NA	0.620695	NA	-0.298599	1	-0.543466	1
chr1.21480386.21480809	1.32293	0.661607	1.267	0.695548	2.0688	0.0398521	1.47172	0.641974	-0.460471	1
chr1.21484437.21485554	1.60538	0.12494	1.49615	0.195448	2.32266	0.000342204	1.92141	0.0316972	0.265326	1
chr1.21490173.21490548	-0.548848	1	-0.450207	1	0.247942	1	0.0595121	1	0.762773	1
chr1.21491048.21492346	0.476154	1	0.675862	1	0.922456	0.568242	0.896404	1	0.123353	1
chr1.21494254.21494494	1.32489	NA	0.286711	NA	0.956351	NA	0.763245	NA	0.737923	1
chr1.21496208.21497007	0.374758	1	0.503058	1	0.0411949	1	0.210843	1	0.993147	1
chr1.21499363.21501439	0.479712	1	0.512694	1	0.728418	0.749378	0.449653	1	0.486315	1
chr1.21505978.21507371	-0.598683	1	-0.564702	1	-0.521287	1	-0.513305	1	0.406047	1
chr1.21507736.21508577	0.51553	1	0.656203	1	0.356341	1	0.0572913	1	0.64426	1
chr1.21527667.21527980	0.160995	1	-0.0932532	1	-0.0726625	1	-0.0432793	1	0.61209	1
chr1.21531330.21532166	0.317666	1	0.138982	1	1.065	0.453409	0.638335	1	-0.954035	1
chr1.21532607.21533231	-0.31578	NA	-0.539894	NA	-0.0757312	NA	-0.758775	1	-1.25222	1
chr1.21535209.21535998	-0.2415	1	-0.07804	1	0.178335	1	0.101027	1	0.403637	1
chr1.21539373.21540201	-1.10061	0.422121	-0.967613	0.647954	-0.593531	1	0.253922	1	0.984553	1
chr1.21549719.21550567	1.14081	0.557014	1.16499	0.501127	0.365346	1	0.0565941	1	0.249855	1
chr1.21552564.21553653	-0.192198	1	-0.0284513	1	-0.296961	1	0.0564603	1	0.672626	1
chr1.21554860.21555213	2.45816	NA	2.82042	NA	0.965321	1	0.696277	1	0.413474	1
chr1.21562383.21562676	1.22158	NA	1.78632	NA	0.892971	1	0.0611873	1	-0.068469	1
chr1.21563207.21564498	1.26821	0.490543	1.21534	0.539623	1.8802	0.0176519	1.39623	0.440193	0.220432	1
chr1.21597654.21598632	1.59163	0.140176	1.70398	0.0939463	2.04025	0.00381852	1.58382	0.182036	-0.16948	1
chr1.21600464.21601283	-0.408512	1	-0.243237	1	-1.17349	0.0911731	-0.982088	0.627548	0.0675933	1
chr1.21602436.21603122	0.236003	1	0.175775	1	-0.0815096	1	0.503058	1	0.93386	1
chr1.21608171.21608986	0.218202	1	0.0874246	1	-0.0542287	1	-0.141596	1	-0.0320184	1
chr1.21614458.21614986	2.49307	0.0680009	2.50102	0.0622077	3.15563	0.00122187	2.92411	0.0177062	0.613632	1
chr1.21616440.21617103	-0.799591	0.95419	-0.902976	0.675139	-1.12869	0.111903	-0.559225	1	-0.16682	1
chr1.21618471.21619008	-0.382885	1	0.057634	1	-0.235774	1	-1.19961	0.848959	-0.143328	1
chr1.21621437.21621753	-0.330122	1	-0.388216	1	-0.694024	1	-0.534093	1	0.665681	1
chr1.21631869.21632243	0.537947	NA	1.37423	NA	1.1066	0.804553	0.971702	1	-0.00500389	1
chr1.21632940.21633363	0.469663	NA	-0.00590216	NA	-0.00886638	NA	0.0880547	1	-0.125658	1
chr1.21643097.21643948	1.20553	NA	1.24762	NA	1.48744	NA	0.516653	1	1.01196	1
chr1.21648540.21648969	-0.435363	1	-0.679909	1	-0.571783	1	-0.0401751	1	0.869315	1
chr1.21650000.21651661	0.680701	1	0.693041	1	1.12877	0.207289	0.649055	1	-0.456442	1
chr1.21654694.21655086	0.628909	1	0.7155	1	0.997477	0.59279	0.597515	1	0.488741	1
chr1.21656067.21656926	0.314371	1	0.166426	1	0.341539	1	0.05104	1	0.530392	1
chr1.21670127.21670447	4.41515	NA	3.70021	NA	5.13041	NA	3.82199	0.332985	4.13963	0.638773
chr1.21676347.21677263	-1.22515	0.087995	-1.55908	0.00977053	-1.23726	0.019551	-0.984521	0.421692	-0.169241	1
chr1.21683950.21685181	-0.10906	1	0.374886	1	-0.209946	1	-0.231748	1	0.361127	1
chr1.21688691.21689466	1.46698	0.375126	1.64914	0.22017	1.00298	0.736638	0.503742	1	0.845351	1
chr1.21690391.21691169	-0.00705738	1	0.368117	1	0.564699	1	0.0873938	1	0.51545	1
chr1.21698525.21699322	1.42116	0.329285	1.44692	0.300166	1.92813	0.0152341	1.58996	0.241561	0.393933	1
chr1.21699641.21700301	0.224326	1	0.268706	1	0.592734	1	0.0781065	1	-0.0779644	1
chr1.21720626.21721610	0.533605	1	0.696209	1	0.503433	1	0.0694384	1	0.241031	1
chr1.21729175.21730313	-0.580299	1	-0.418165	1	-0.533849	1	-0.15704	1	0.390634	1
chr1.21736051.21736844	1.79641	0.133019	1.38555	0.427754	2.05606	0.0145455	1.53496	0.385143	0.695694	1
chr1.21739480.21740169	1.59783	0.366749	1.41995	0.513859	1.94815	0.0589327	1.88201	0.220753	0.213936	1
chr1.21746141.21746444	0.930348	1	0.64153	1	0.679216	1	0.392055	1	0.694213	1
chr1.21748161.21748543	2.33327	0.061629	1.77597	0.273263	2.2099	0.0304528	2.15239	0.129022	-0.512448	1
chr1.21748830.21749930	1.12695	0.485753	1.01078	0.657946	1.48348	0.043017	1.14361	0.587588	0.0718518	1
chr1.21750833.21751430	1.71005	0.345919	1.44764	0.557134	2.45329	0.0125402	1.96507	0.236919	-0.69506	1
chr1.21751592.21752208	0.42894	1	0.453069	1	0.499681	1	0.617919	1	0.376212	1
chr1.21754925.21755174	1.5162	NA	2.27259	NA	1.10869	0.763685	0.58927	1	-0.306783	1
chr1.21756380.21757395	-0.561965	1	-0.118266	1	-0.796488	0.710975	-1.05292	0.511684	-0.237305	1
chr1.21764793.21765567	0.803588	1	1.10846	0.697748	1.23605	0.335092	0.69923	1	0.524718	1
chr1.21770482.21771079	1.12752	NA	0.306165	NA	1.73184	NA	1.17295	1	0.45037	1
chr1.21771179.21771929	-0.641336	1	-0.652772	1	-1.57022	0.0235007	-1.21527	0.412589	-0.187038	1
chr1.21774543.21775643	0.456494	1	0.864663	0.940562	0.38264	1	-0.250225	1	0.0748469	1
chr1.21780333.21781878	1.20434	0.347022	0.831343	0.984253	1.2785	0.127797	0.829567	1	-0.337401	1
chr1.21782591.21783625	0.473746	1	0.371151	1	0.414969	1	0.168579	1	-0.148343	1
chr1.21788774.21789135	0.0367309	NA	0.820596	NA	1.00118	NA	0.365674	1	-0.00522509	1
chr1.21796591.21797450	1.28977	NA	1.91534	NA	1.70951	0.321162	1.21308	1	1.00896	1
chr1.21804538.21805714	-0.403723	1	-0.510918	1	-0.264535	1	-0.203491	1	-0.0242931	1
chr1.21829600.21831021	0.427035	1	0.369311	1	0.862239	0.632217	0.585743	1	-0.794144	1
chr1.21836417.21836779	-0.546816	1	-0.564937	1	-0.867268	0.889159	-0.150087	1	0.350873	1
chr1.21837685.21839543	0.449007	1	0.641481	1	0.839255	0.73272	0.348904	1	-0.13701	1
chr1.21854982.21855397	1.79195	NA	2.31486	NA	1.62221	0.407603	0.951235	1	0.532022	1
chr1.21862379.21862934	1.99296	NA	1.90372	NA	2.25555	NA	2.21373	NA	0.824738	1
chr1.21868391.21869480	0.896239	0.862081	1.18456	0.333948	1.29722	0.0962858	0.815789	1	-0.160426	1
chr1.21882713.21883011	-0.353364	NA	-0.108996	NA	-0.0193271	NA	-0.365293	NA	-1.49468	1
chr1.21894365.21895545	0.0798572	1	0.119398	1	0.0844356	1	-0.113973	1	-0.46229	1
chr1.21896166.21896747	0.282556	1	-0.00934437	1	0.910651	0.730827	0.221559	1	-1.05383	1
chr1.21900868.21902109	-0.147406	1	-0.127868	1	-0.15253	1	-0.232436	1	-0.550471	1
chr1.21916912.21917321	1.15	NA	0.890038	NA	0.779475	1	0.828564	1	0.141539	1
chr1.21918837.21920242	1.27025	0.299548	0.978071	0.727122	1.49983	0.0432469	1.15555	0.582861	-0.506191	1
chr1.21922437.21923641	-0.198568	1	0.226663	1	-0.784146	0.606353	-1.03344	0.346583	-0.527553	1
chr1.21938638.21939245	-1.20433	0.556734	-0.785865	1	-0.484002	1	-0.282249	1	0.555724	1
chr1.21940740.21942227	0.099619	1	0.0586941	1	0.165731	1	0.16997	1	0.50472	1
chr1.21947771.21948461	-0.142834	1	0.383635	1	-0.488795	1	-0.400588	1	0.114816	1
chr1.21950149.21950864	0.728126	1	0.800084	1	1.21933	0.303724	0.835088	1	-0.548311	1
chr1.21957926.21958329	0.80365	1	0.718229	1	1.26138	0.169049	1.14017	0.627548	-0.0224297	1
chr1.21960344.21962715	0.445687	1	0.83484	0.723323	1.09337	0.103591	0.803483	1	0.277887	1
chr1.21962971.21963773	0.472218	1	0.546549	1	0.952001	0.369584	0.879577	0.95675	0.62229	1
chr1.21967150.21967634	0.426441	1	0.334645	1	0.556791	1	0.25287	1	-0.0466413	1
chr1.22033082.22033694	-0.904952	0.928018	-0.917452	0.869947	-0.562871	1	0.159717	1	0.589756	1
chr1.22062811.22063892	0.410457	NA	0.129224	NA	0.7564	1	0.350869	1	-0.833553	1
chr1.22070028.22070505	1.58044	0.327373	1.40802	0.474069	1.84461	0.0650554	1.88589	0.171186	0.00148269	1
chr1.22071427.22072404	1.53606	0.43153	1.25563	0.706757	1.80176	0.107019	1.13878	1	0.41547	1
chr1.22085107.22085721	1.90816	NA	1.55917	NA	1.92077	NA	0.462625	NA	0.19266	1
chr1.22105566.22105849	0.733625	1	0.551869	1	1.21282	0.461772	0.962623	1	-0.757855	1
chr1.22109698.22110483	-1.15045	0.423476	-1.28207	0.286795	-1.58629	0.0161403	-0.624587	1	-0.332501	1
chr1.22136441.22137426	-1.59704	0.0360286	-1.85758	0.01054	-2.41152	7.77992e-07	-1.30648	0.16342	-0.680022	1
chr1.22142477.22143192	1.20546	NA	0.382623	NA	0.77762	1	0.588496	1	-0.262695	1
chr1.22182947.22183709	-0.712528	1	-0.298027	1	-1.1152	0.446926	-1.17526	0.750651	-0.380575	1
chr1.22193854.22194556	0.954354	1	1.68014	0.24382	0.365107	1	-0.089158	1	0.141509	1
chr1.22195478.22195875	0.830799	NA	-0.296598	NA	0.907108	NA	0.489282	1	-1.33342	1
chr1.22206964.22207679	1.26795	NA	0.497134	NA	0.669697	1	0.049441	1	-0.708158	1
chr1.22210274.22211062	0.0362912	1	0.0475807	1	-0.563903	1	-0.470403	1	-0.0379096	1
chr1.22211213.22212173	-0.657516	1	-0.407341	1	-0.859509	0.560264	-0.485138	1	0.167153	1
chr1.22222181.22223277	-0.290916	1	-0.423265	1	-0.764169	0.791224	-0.00291817	1	0.548671	1
chr1.22228703.22228919	-0.559704	NA	-1.36236	NA	-0.183295	NA	-0.604841	1	-1.20467	1
chr1.22230241.22230528	1.82481	NA	2.4477	NA	2.75669	NA	1.85005	NA	0.237382	1
chr1.22245553.22246553	-0.722332	1	0.0412061	1	-0.508678	1	0.00331115	1	0.603815	1
chr1.22255516.22256027	0.302009	1	0.724851	1	0.0932792	1	-0.142154	1	0.649218	1
chr1.22260293.22260823	-1.28054	0.164928	-1.07972	0.399335	-1.35405	0.0276294	-1.07158	0.446743	-0.456343	1
chr1.22261816.22263612	0.730152	1	0.874606	0.771912	1.00986	0.309868	0.931547	0.858833	-0.0631425	1
chr1.22265606.22265898	-0.0190646	1	0.571707	1	0.143829	1	0.223868	1	0.868852	1
chr1.22266428.22267015	-1.40997	0.0626602	-0.986415	0.500141	-0.989647	0.258292	-0.89263	0.834113	-0.367702	1
chr1.22268644.22269514	0.182804	1	0.226827	1	0.66498	1	0.292017	1	-0.294354	1
chr1.22274138.22275907	-0.386784	1	-0.756268	0.992228	-0.78691	0.67742	-0.476355	1	0.136233	1
chr1.22283746.22284705	1.21608	0.592202	1.3228	0.435714	1.86824	0.0236476	0.961524	1	0.126169	1
chr1.22297066.22297588	-0.424333	1	-0.462291	1	-0.0512643	1	-0.497895	1	0.273283	1
chr1.22299300.22300158	-0.586236	1	-0.460539	1	-0.218005	1	-0.394308	1	0.0553403	1
chr1.22301418.22301987	-0.7237	1	-0.6842	1	-1.11842	0.19563	-0.983666	0.75613	0.020285	1
chr1.22305112.22305719	-1.02392	0.659744	-0.814883	1	-0.530327	1	-0.429657	1	0.150579	1
chr1.22307815.22308370	0.0622873	1	0.277224	1	0.34955	1	0.47493	1	0.385472	1
chr1.22315328.22316599	1.75113	0.127641	1.55611	0.240734	2.39757	0.00111794	1.93324	0.0734568	0.252549	1
chr1.22319975.22320433	0.0110834	1	0.0773774	1	0.497086	1	0.217744	1	-0.944546	1
chr1.22322895.22323549	-0.268743	1	-0.807164	0.838707	-1.45838	0.00435486	-1.11663	0.249782	-0.121079	1
chr1.22338836.22339777	0.885592	1	0.94827	0.889278	1.81442	0.0155709	1.23053	0.614616	-0.320475	1
chr1.22344749.22346514	0.334468	1	0.434081	1	0.785887	0.659064	0.482856	1	0.302665	1
chr1.22352621.22353345	1.77967	0.291964	2.00036	0.166659	2.86822	0.00178104	2.07032	0.179255	1.04325	1
chr1.22358336.22358681	-0.077848	1	0.0782021	1	0.700978	1	-0.151326	1	0.101033	1
chr1.22367855.22368207	-0.215632	1	0.309696	1	0.147346	1	-0.966969	1	-0.403289	1
chr1.22375476.22375838	1.21774	NA	0.987097	NA	1.86072	0.142598	0.726326	1	0.238897	1
chr1.22376958.22378323	0.732518	1	0.889471	0.694909	0.28152	1	-0.0928239	1	0.0305338	1
chr1.22386448.22386654	0.644182	NA	0.151086	NA	0.573315	1	-0.0226538	1	-0.177631	1
chr1.22403732.22404469	-0.778677	1	-0.524307	1	-0.157957	1	-0.506914	1	0.340719	1
chr1.22410532.22411141	0.296712	1	0.119096	1	1.56688	0.235888	0.676512	1	-0.944928	1
chr1.22418071.22418808	0.649896	1	0.917365	0.953135	1.27309	0.249294	0.603976	1	0.515788	1
chr1.22420580.22420842	0.490708	NA	1.66945	NA	1.79966	NA	0.964061	NA	0.659334	1
chr1.22421358.22421907	-0.207288	1	-0.348183	1	0.0792358	1	-0.213147	1	0.0522698	1
chr1.22432203.22432881	-0.39829	1	-0.430644	1	0.286552	1	0.208032	1	0.771964	1
chr1.22474251.22474767	4.17843	NA	4.05092	NA	4.12552	0.064908	3.71536	0.306533	3.34904	1
chr1.22486827.22487792	0.2924	1	0.261507	1	0.379744	1	-0.17713	1	-0.337556	1
chr1.22502124.22502556	1.22784	0.768387	1.18843	0.779094	2.06165	0.0375989	1.47008	0.626466	0.244649	1
chr1.22503576.22504354	-0.10078	1	0.969048	0.769241	1.03416	0.452235	0.521417	1	0.132675	1
chr1.22507026.22507256	1.08798	0.923356	0.873803	1	1.24488	0.456049	1.23721	0.89107	0.209361	1
chr1.22507364.22509722	1.43927	0.130782	1.83937	0.017003	2.1323	0.000190766	1.49933	0.121995	-0.100389	1
chr1.22514815.22515551	0.576387	1	0.724787	1	0.895245	0.614158	0.488139	1	-0.538065	1
chr1.22526270.22527735	2.1467	0.0104912	2.35311	0.00372376	2.38992	0.000315783	1.77371	0.0839705	0.025003	1
chr1.22531156.22531460	0.820975	NA	1.00638	NA	1.49295	0.310455	1.15424	1	0.11348	1
chr1.22533095.22534331	0.914451	0.766152	1.25182	0.232543	1.60794	0.00863036	1.16036	0.430204	-0.121524	1
chr1.22539435.22540352	-0.700304	1	-0.518107	1	-1.03907	0.275423	-0.929692	0.878369	0.0732184	1
chr1.22571319.22572043	0.227385	NA	1.12967	NA	0.410433	NA	-0.464255	1	-0.0711977	1
chr1.22573204.22573780	0.858096	NA	0.716799	NA	0.818848	1	0.469146	1	0.962948	1
chr1.22574286.22574636	-1.5923	0.262818	-1.36077	0.47083	-1.22528	0.335757	-0.711516	1	-0.387376	1
chr1.22585385.22585955	-1.07407	0.711343	-0.852248	1	-1.09641	0.393358	-0.640987	1	0.0362541	1
chr1.22594920.22595148	0.140274	NA	-0.234329	NA	0.373606	1	0.30567	1	-0.619261	1
chr1.22596141.22597335	-0.808798	0.962663	-0.318113	1	-0.784538	0.731444	-0.708464	1	0.114845	1
chr1.22604018.22605704	1.01567	0.694263	1.39417	0.191643	1.55927	0.0310287	1.1544	0.594869	0.58967	1
chr1.22607854.22608083	0.155615	NA	0.0768889	NA	-0.292648	NA	-0.392026	NA	-0.401883	1
chr1.22612002.22613366	0.0885431	1	-0.122267	1	0.349135	1	0.0219201	1	-0.0976854	1
chr1.22614979.22616229	0.056593	1	0.228129	1	0.00446227	1	-0.123201	1	0.0974057	1
chr1.22619801.22620139	-1.05468	0.896117	-0.649335	1	-0.226129	1	0.15255	1	0.984555	1
chr1.22620721.22621346	0.685715	1	0.695501	1	0.838151	0.886575	0.294772	1	0.0486282	1
chr1.22625761.22628096	0.378807	1	0.358949	1	0.703215	0.916264	0.460341	1	-0.205326	1
chr1.22639730.22641156	-0.124333	1	0.0563627	1	-0.0986623	1	-0.382919	1	-0.188591	1
chr1.22650006.22650261	0.997727	NA	0.842015	NA	1.26648	NA	0.922084	NA	0.0127332	1
chr1.22653516.22654613	0.123696	1	0.807811	1	0.609305	1	0.307358	1	0.27545	1
chr1.22654735.22655573	-0.996691	0.657757	-0.855019	0.904316	-0.753199	0.883661	-0.471312	1	0.644939	1
chr1.22655785.22656454	-1.09321	0.277272	-1.36707	0.0748522	-1.25951	0.0329147	-0.747054	1	0.301078	1
chr1.22657938.22658393	-0.176752	1	-0.535776	1	0.211256	1	-0.287194	1	-0.399831	1
chr1.22661301.22662568	0.413278	1	0.551841	1	0.451987	1	0.496713	1	-0.21169	1
chr1.22662634.22663248	1.4515	0.329379	1.44051	0.332314	1.27096	0.326456	1.12811	0.931338	-0.0972178	1
chr1.22664029.22664718	0.116349	1	0.114396	1	0.257524	1	0.00589058	1	0.31991	1
chr1.22670379.22670907	0.31285	1	0.080316	1	0.0519448	1	0.0379163	1	0.136198	1
chr1.22675188.22676020	-0.388913	1	0.239158	1	0.340175	1	0.307092	1	-0.0934686	1
chr1.22690426.22691296	0.13176	1	0.559753	1	0.775403	0.998971	0.325868	1	0.215473	1
chr1.22692634.22692854	0.510687	NA	0.88837	NA	0.951992	0.83577	0.504364	1	0.101846	1
chr1.22694532.22695553	0.541075	1	0.0167152	1	0.740434	1	0.188903	1	0.0706519	1
chr1.22697452.22698367	-0.410914	1	-0.548526	1	0.0346036	1	0.0904765	1	0.812356	1
chr1.22699748.22700118	-0.600187	NA	-0.275283	NA	-0.646589	1	-1.49979	0.552653	-1.01784	1
chr1.22708964.22710539	-0.0561846	1	-0.245875	1	-0.528341	1	-0.283336	1	0.149215	1
chr1.22711836.22712685	2.35409	0.0113588	1.85766	0.0986552	2.43996	0.00117963	2.59478	0.00250771	-0.737697	1
chr1.22713931.22714556	0.247771	1	-0.200963	1	1.12879	0.461845	0.399895	1	-1.95601	0.375803
chr1.22717715.22718116	-0.150288	1	-0.14172	1	-0.272854	1	-0.577407	1	0.289965	1
chr1.22719488.22721185	0.974495	0.483822	0.677038	1	1.06726	0.167017	0.944577	0.710215	0.480768	1
chr1.22726090.22726436	-0.189362	1	-0.368703	1	-0.36049	1	-0.321409	1	-1.0316	1
chr1.22726983.22727617	1.77603	0.237126	1.25385	0.698594	2.02537	0.043103	1.5843	0.488497	-0.0967362	1
chr1.22727731.22728674	0.0365601	1	0.150691	1	0.226478	1	0.14076	1	0.331222	1
chr1.22733083.22733811	0.0596544	1	0.308649	1	-0.261179	1	0.0570428	1	0.454965	1
chr1.22734346.22734872	1.3856	0.407292	1.33159	0.437458	0.701695	1	0.237171	1	0.160051	1
chr1.22740254.22740992	-0.211514	1	0.348359	1	-0.115223	1	-0.13651	1	0.104066	1
chr1.22743069.22743369	-0.197387	1	-0.362045	1	-0.134577	1	-0.292651	1	0.356403	1
chr1.22744458.22745257	1.19958	NA	0.544273	NA	1.17071	0.736766	0.784157	1	0.387298	1
chr1.22752096.22753134	1.01119	0.72665	0.808429	1	1.58188	0.0307921	1.06872	0.794644	0.233403	1
chr1.22763239.22765124	-0.893033	0.530542	-0.995834	0.335672	-1.22384	0.0196443	-0.82728	0.867212	0.14103	1
chr1.22769359.22769773	0.930232	NA	0.314776	NA	0.95873	0.873537	0.489632	1	0.239886	1
chr1.22774749.22775438	-0.941594	0.847844	-1.3784	0.280208	-0.646715	1	-1.13294	0.59078	-0.192677	1
chr1.22781533.22782967	0.416461	1	-0.00598628	1	0.790231	0.815042	0.82572	1	0.691562	1
chr1.22783480.22784351	0.612328	1	0.460134	1	0.848878	0.907593	0.614875	1	0.148319	1
chr1.22789368.22790150	-0.604262	1	-0.632173	1	-0.375238	1	-0.0855537	1	0.331415	1
chr1.22794891.22795828	0.218279	1	-0.00629924	1	0.0981067	1	0.114434	1	0.380964	1
chr1.22797187.22797534	1.21862	NA	1.4874	NA	1.64658	0.361991	1.441	0.973056	1.16886	1
chr1.22800148.22800489	0.289512	1	0.441382	1	0.0110598	1	-0.146491	1	0.728176	1
chr1.22805056.22807091	0.185588	1	0.535204	1	0.728611	0.830187	0.534963	1	-0.0440767	1
chr1.22830416.22830951	0.360167	1	-0.449785	1	-0.325419	1	-0.332606	1	-0.818292	1
chr1.22852884.22853184	2.19822	NA	2.20545	NA	0.776183	1	-1.70823	0.789314	-0.0614171	1
chr1.22875951.22876346	1.69331	NA	1.72401	NA	1.43377	NA	0.909136	NA	-0.690112	1
chr1.22902784.22904088	1.25514	0.590398	1.11295	0.759467	0.571338	1	0.268051	1	-0.85648	1
chr1.22928119.22928992	-0.188726	1	-0.903034	0.826649	-1.3345	0.0737257	-0.926864	0.964563	-0.26979	1
chr1.22931181.22931842	-0.0891784	1	-1.05094	0.889534	-0.752686	1	-0.0261803	1	0.526705	1
chr1.22939689.22940516	-0.779665	0.93611	-0.95706	0.489723	-1.27079	0.0283754	-0.283399	1	0.422563	1
chr1.22943385.22943635	-0.243556	1	-0.444528	1	-0.703656	1	0.100459	1	0.709547	1
chr1.22943898.22944398	-0.421388	1	-0.144796	1	-0.123577	1	0.45706	1	1.17979	0.889158
chr1.22967979.22968288	0.476408	NA	0.270329	NA	0.559965	NA	-0.0392623	NA	-0.688954	1
chr1.22968947.22969717	1.19069	0.496393	1.29956	0.34204	0.392433	1	0.474983	1	0.765117	1
chr1.22975563.22976169	0.392792	1	-0.15096	1	-0.683266	1	-0.661162	1	-0.290433	1
chr1.23002719.23003309	2.64764	NA	3.0252	NA	2.2836	NA	2.72564	NA	1.40033	1
chr1.23007879.23008597	0.17904	1	0.316805	1	-0.333248	1	-0.816316	1	0.0623599	1
chr1.23023529.23024260	1.48469	NA	0.548685	NA	1.22459	0.657252	0.487803	1	0.0878312	1
chr1.23059761.23060344	-0.335213	1	-0.314259	1	-0.230439	1	0.36075	1	1.1165	1
chr1.23061760.23062598	-0.00721341	1	0.0712754	1	-0.020276	1	-0.177533	1	-0.720692	1
chr1.23063225.23063542	0.661481	1	1.08871	0.883062	0.605341	1	1.74989	0.287796	2.06419	0.285649
chr1.23063888.23064446	-0.550532	1	-0.519185	1	-0.936602	0.580385	-0.676257	1	0.098373	1
chr1.23067731.23068131	-1.2137	0.701897	-0.515965	1	-1.02223	0.674191	-0.743656	1	0.258233	1
chr1.23084680.23085041	2.1591	NA	1.52908	NA	1.01591	NA	0.849113	NA	-0.977726	1
chr1.23091472.23091843	0.911742	NA	-0.00812274	NA	0.209639	NA	-0.705135	NA	-0.729082	1
chr1.23098052.23099015	-0.21458	1	0.0473099	1	-1.01477	0.211637	-0.599602	1	0.364876	1
chr1.23102758.23103258	-0.923038	0.935014	-0.42519	1	-0.627292	1	-0.112744	1	0.72517	1
chr1.23104326.23105180	-0.626543	1	-0.249906	1	-0.32488	1	-0.725054	1	-0.323633	1
chr1.23115526.23116280	1.62424	0.123197	0.973994	0.838815	1.79468	0.0161176	1.42814	0.317083	0.501562	1
chr1.23117350.23118081	-0.629719	1	-0.0632995	1	-0.802216	0.602013	-0.661217	1	0.150664	1
chr1.23119165.23120112	0.394024	1	0.373299	1	0.448997	1	0.338926	1	-0.625383	1
chr1.23124466.23124896	0.587037	NA	0.773943	NA	0.94089	NA	0.30067	1	0.0341696	1
chr1.23138463.23139280	0.514361	1	0.978209	0.607356	0.599512	1	0.673071	1	0.57071	1
chr1.23140419.23140879	0.00762692	1	0.49119	1	1.01435	0.591818	0.20079	1	-0.60432	1
chr1.23151664.23152539	-0.37338	1	-0.554201	1	-1.15224	0.252862	-0.834162	1	0.291218	1
chr1.23152632.23153184	-0.936603	0.999784	-0.737812	1	-1.38489	0.163021	-0.873306	1	0.346296	1
chr1.23175404.23175681	0.766924	NA	0.460349	NA	0.460308	NA	-0.31561	1	-1.25026	1
chr1.23184564.23185068	-1.55045	0.230475	-1.31591	0.455927	-1.09741	0.436519	-1.70907	0.122809	-2.47813	0.0136652
chr1.23187592.23188226	0.369538	1	0.619496	1	1.30682	0.386087	0.871019	1	-1.22858	1
chr1.23192717.23193659	2.84308	NA	2.18172	NA	2.41491	NA	1.61261	1	0.986014	1
chr1.23201948.23203386	-0.0891652	1	-0.160802	1	0.716377	0.955825	0.00208825	1	-0.759405	1
chr1.23204286.23204961	2.61538	0.0254948	2.18451	0.107252	2.94556	0.00118687	2.87594	0.00910585	-1.4312	1
chr1.23207868.23208483	1.76276	0.162885	2.01951	0.0698815	2.11146	0.0138045	1.85846	0.148245	-0.95567	1
chr1.23214449.23215785	-0.442353	1	-0.59211	1	-0.962844	0.521615	-0.818251	1	-0.540232	1
chr1.23224032.23224310	-1.28978	NA	-1.60292	NA	-0.748727	1	-0.595479	1	0.119451	1
chr1.23230995.23232327	-0.732347	1	-1.00165	0.496859	-0.76015	0.763122	-0.264161	1	0.701228	1
chr1.23255814.23257464	-0.668199	1	-0.13534	1	0.0234033	1	-0.103599	1	-0.595306	1
chr1.23263749.23264798	-0.375142	1	-0.340383	1	-0.162062	1	-0.110709	1	0.237265	1
chr1.23266042.23266472	0.936682	NA	2.21962	NA	1.88382	NA	1.11877	1	0.620678	1
chr1.23270980.23272430	0.870057	1	0.623589	1	1.44225	0.0729923	0.821422	1	-0.64378	1
chr1.23284179.23285042	1.4212	0.288636	1.46649	0.247331	2.10011	0.00332384	1.94529	0.0388574	0.159925	1
chr1.23286380.23287252	-0.804206	0.765665	-0.704181	1	-0.590001	1	-0.555563	1	-0.616459	1
chr1.23292801.23293034	0.513386	NA	-0.513297	NA	0.783899	NA	0.917816	NA	0.377461	1
chr1.23320496.23322116	-0.134741	1	-0.0299774	1	0.478739	1	-0.316744	1	-0.762193	1
chr1.23323936.23324579	-0.0353198	1	-0.14136	1	0.036075	1	-0.391505	1	-0.333238	1
chr1.23332103.23332956	2.0365	0.105432	1.67651	0.282432	2.60823	0.00232967	2.22919	0.063036	-0.331143	1
chr1.23337826.23338205	-0.0165387	NA	0.0316001	NA	-0.0791392	1	-0.224958	1	-0.511316	1
chr1.23344066.23344757	0.021027	1	-0.160308	1	-0.704682	1	-0.491644	1	0.190824	1
chr1.23350261.23350492	-0.267754	NA	-0.763882	NA	-0.315404	1	-0.0348943	1	-0.430295	1
chr1.23352962.23353842	1.22488	NA	0.882146	NA	1.55901	0.298095	0.854974	1	-0.137246	1
chr1.23355446.23355672	0.470944	NA	0.625298	NA	0.14775	NA	-0.436714	NA	-1.7137	1
chr1.23358538.23359897	1.14106	0.550681	1.23082	0.407092	1.71351	0.0186066	1.46948	0.223331	-0.151879	1
chr1.23365650.23366185	-1.41004	0.11636	-1.4394	0.116251	-2.07885	9.95664e-05	-1.44967	0.0929036	-0.313898	1
chr1.23372766.23373234	1.37874	NA	1.49187	NA	0.221754	1	-0.351653	1	-0.317929	1
chr1.23379587.23380784	0.203066	1	0.293489	1	0.544961	1	0.294445	1	-0.58048	1
chr1.23382470.23383881	-1.03683	0.206846	-0.607699	1	-0.265876	1	-0.452399	1	-0.852098	1
chr1.23389689.23390303	0.0665608	1	0.0299878	1	-0.199632	1	-0.496396	1	-0.834022	1
chr1.23409480.23410519	-0.725842	1	-1.10512	0.292445	-1.99659	1.15756e-05	-1.22893	0.155841	-0.181444	1
chr1.23410970.23411855	-0.613538	1	-0.757194	1	-0.483571	1	-0.331541	1	0.3667	1
chr1.23433642.23434002	-2.46722	0.0369397	-2.76805	0.0274153	-3.82846	1.19633e-05	-3.21822	0.000875873	-3.845	0.000402067
chr1.23444043.23444527	1.95933	NA	1.50847	NA	1.98948	NA	1.61633	0.924299	-0.380593	1
chr1.23462470.23462768	-0.0463544	NA	-0.266827	NA	-0.489915	1	-0.0592504	1	0.0952664	1
chr1.23464065.23464427	-0.615642	1	-0.804635	1	-1.34846	0.218071	-0.731848	1	-0.171047	1
chr1.23484835.23485632	1.14175	NA	1.0219	NA	0.833266	1	0.587224	1	0.00258693	1
chr1.23489956.23491553	0.195368	1	-0.006493	1	0.63198	1	0.404773	1	-0.324849	1
chr1.23494954.23495929	0.0910047	1	0.243699	1	0.00900495	1	-0.134668	1	0.0112262	1
chr1.23520145.23520776	0.599002	NA	1.54239	NA	0.901698	NA	0.548663	1	0.181832	1
[truncated: 266,266+ more rows]
