# Supplementary material for: Machine learning sequence prioritization for cell type-specific enhancer design
Source: eLife. 2022 May 16;11:e69571. doi: 10.7554/eLife.69571 (PMC9110026; doi:10.7554/eLife.69571)
Supplement: Figure 4—source data 5. [file elife-69571-fig4-data5.xlsx]

## Sheet: res_megabg.filt.gpe
peak	GPEcSNAILPVvsGPEPVneg_log2FoldChange	GPEcSNAILPVvsGPEPVneg_padj	GPESC1vsGPEPVneg_log2FoldChange	GPESC1vsGPEPVneg_padj	GPESC2vsGPEPVneg_log2FoldChange	GPESC2vsGPEPVneg_padj	GPEEf1avsGPEPVneg_log2FoldChange	GPEEf1avsGPEPVneg_padj
chr1.3012426.3012845	-1.35417	0.341346	-0.994867	0.898858	-0.822507	1	-1.0734	0.954516
chr1.3094461.3095794	-1.71384	0.0860861	-0.931677	0.951462	-0.50547	1	-1.20009	0.560939
chr1.3100662.3101501	-1.80602	0.107894	-1.24231	0.423891	-1.27662	0.368808	-1.08599	0.96273
chr1.3119337.3120947	-0.184817	1	0.112173	1	0.178247	1	-0.103268	1
chr1.3121342.3121694	0.150603	1	0.160449	1	-0.00255898	1	-0.225089	1
chr1.3204779.3205182	0.425475	1	-0.206278	1	0.512514	1	0.164519	1
chr1.3207011.3207538	2.21365	0.00375495	1.13978	0.812433	1.20571	0.624822	1.06019	1
chr1.3210910.3211300	-0.805442	1	-0.953333	1	-0.791773	1	-0.365743	1
chr1.3212530.3213231	-2.60742	3.92241e-06	-2.61684	2.16936e-11	-1.96223	8.31647e-06	-2.3011	1.02515e-06
chr1.3217068.3217632	-1.52381	0.213144	-1.1481	0.516396	-0.892414	1	-0.461298	1
chr1.3219273.3220005	-1.33097	0.300778	-0.948309	0.906549	-0.556255	1	0.115832	1
chr1.3227963.3228456	-0.802678	1	-0.515262	1	-1.0635	1	-0.69468	1
chr1.3249656.3250354	-1.50542	0.162212	-1.6441	0.0324301	-1.25767	0.300896	-0.52878	1
chr1.3264727.3265907	-0.572532	1	-0.420913	1	0.086377	1	-0.0128919	1
chr1.3292303.3293780	-1.0285	0.395832	-1.13795	0.177345	-0.888712	0.726782	-0.702349	1
chr1.3297471.3297900	-0.489335	1	-0.486609	1	-0.264999	1	-0.194792	1
chr1.3299355.3300124	-0.860337	1	-0.861996	1	-0.649857	1	-0.769383	1
chr1.3309407.3310836	-0.510315	1	-0.84123	1	-0.444137	1	-0.605976	1
chr1.3321543.3321797	-0.772487	1	-0.680538	1	-0.336507	1	-0.876513	1
chr1.3321903.3323192	-0.338051	1	-0.869118	1	-0.55632	1	-0.549036	1
chr1.3324130.3324690	-2.47698	7.18948e-05	-2.77719	7.69799e-10	-2.33992	2.06605e-06	-3.19728	5.15074e-09
chr1.3325166.3325558	-1.86646	0.0261713	-1.70265	0.0115729	-1.07091	0.545077	-1.54501	0.0991041
chr1.3330159.3330909	-0.630416	1	-0.998678	1	-0.914964	1	-0.370754	1
chr1.3333509.3334155	-3.56917	1.4681e-13	-2.70671	2.10019e-14	-2.34652	1.01926e-09	-3.04015	5.63575e-14
chr1.3359724.3361286	-0.259863	1	-0.429007	1	-0.271269	1	-0.232977	1
chr1.3366271.3367200	-0.791605	1	-0.961141	0.908226	-0.495327	1	-0.600795	1
chr1.3367834.3368768	-3.10475	7.77955e-12	-2.41312	8.18665e-11	-2.02788	9.4988e-07	-2.88387	1.43619e-12
chr1.3369332.3369999	-1.88928	0.04903	-1.19388	0.390833	-1.05887	0.641192	-1.82843	0.0382346
chr1.3371486.3372234	-0.801577	1	-0.842357	1	-0.741816	1	-0.0614432	1
chr1.3377049.3377819	-1.0791	0.78929	-0.576287	1	-0.42751	1	-0.258972	1
chr1.3381043.3382321	-1.101	0.448922	-1.18165	0.281647	-0.96856	0.713781	-0.944578	1
chr1.3385952.3386475	-1.89289	0.235601	-1.27036	0.639058	-1.09048	0.926367	-1.07773	1
chr1.3388300.3388792	0.160026	1	-0.0524766	1	0.318076	1	0.535207	1
chr1.3391619.3392663	-0.3672	1	-0.175604	1	-0.110546	1	-0.325101	1
chr1.3395363.3395927	0.775663	1	0.431446	1	0.776625	1	0.654627	1
chr1.3398914.3400640	-1.37382	0.0362741	-0.659281	1	-0.552387	1	-0.0112265	1
chr1.3405810.3406591	-2.37825	0.000272287	-1.75807	0.00352051	-1.66736	0.0110946	-1.77002	0.0113592
chr1.3407143.3407749	1.0233	0.5736	0.33455	1	0.54415	1	0.704624	1
chr1.3409133.3409580	-1.50793	0.320326	-1.32366	0.4289	-1.1651	0.658371	-0.585517	1
chr1.3410425.3412004	-0.401969	1	-0.463486	1	-0.666042	1	-0.668625	1
chr1.3416130.3416539	0.34034	1	-0.447315	1	-0.374578	1	-0.753605	1
chr1.3433484.3434693	-1.44525	0.106841	-1.06541	0.523111	-0.795124	1	-0.0899501	1
chr1.3448179.3448507	-2.02038	0.0515896	-1.87229	0.0350056	-1.98766	0.0233106	-2.24769	0.0157987
chr1.3451520.3452047	-1.37106	0.515962	-0.967419	1	-0.670248	1	-0.0389707	1
chr1.3455211.3455662	-1.4317	0.653511	-0.208441	1	-0.0301711	1	0.0577606	1
chr1.3457673.3458330	-1.14094	0.400783	-1.35231	0.106192	-1.0327	0.571843	-0.00275802	1
chr1.3466117.3467106	-2.48179	1.29801e-08	-2.25414	9.87087e-12	-1.90641	2.51348e-07	-2.36874	4.6779e-10
chr1.3494102.3494675	-1.17783	0.82002	-1.12187	0.985939	-0.666253	1	-1.04932	1
chr1.3508161.3508584	-1.82135	0.0363383	-1.25663	0.238918	-1.33812	0.165041	-1.66382	0.0545899
chr1.3514567.3515488	-2.93523	1.88831e-09	-2.07317	6.15123e-08	-2.0367	5.08213e-07	-2.71744	8.32538e-11
chr1.3532204.3532866	-1.87542	0.2481	-1.37935	0.490774	-1.01982	1	-0.78195	1
chr1.3532990.3533864	-1.1439	0.717392	-1.53666	0.210191	-0.93223	1	-0.92289	1
chr1.3540765.3541039	-2.93038	0.0065899	-1.44841	0.20865	-1.19917	0.531349	-2.12912	0.0239984
chr1.3552434.3552904	-1.35453	0.221747	-1.54916	0.0444752	-1.37392	0.143831	-1.67665	0.0540664
chr1.3576220.3576558	-1.1708	1	-0.581559	1	0.059869	1	0.210264	1
chr1.3580001.3580885	-0.217988	1	-0.358207	1	-0.151173	1	5.08728e-05	1
chr1.3601344.3601751	-1.22184	0.681201	-0.785972	1	-1.01297	1	-0.132658	1
chr1.3611116.3611804	-1.44368	0.144059	-1.23725	0.246946	-1.05015	0.573273	-1.28403	0.343811
chr1.3627820.3628437	-1.75355	0.231407	-1.23907	0.603472	-1.38966	0.383068	-0.456424	1
chr1.3639055.3639326	-0.800901	1	-0.746439	1	-0.183904	1	-0.425247	1
chr1.3643048.3643903	-0.395695	1	-0.24854	1	-0.261042	1	-0.776859	1
chr1.3648578.3648869	-0.113546	1	0.472541	1	0.811497	1	-0.134522	1
chr1.3651202.3651770	-0.994746	0.924956	-0.0486829	1	0.173303	1	0.141843	1
chr1.3659287.3659682	-0.370234	1	-0.374646	1	-0.541539	1	-1.54257	0.789552
chr1.3662128.3663112	-0.561982	1	0.0656095	1	-0.0827266	1	-0.175927	1
chr1.3667298.3667561	-1.28554	0.494507	-0.701627	1	-0.272839	1	0.843745	1
chr1.3670471.3672657	-1.99066	1.76836e-10	-1.74542	2.88789e-09	-1.60002	5.45563e-07	-1.57321	6.66164e-06
chr1.3709968.3710899	-1.47541	0.592136	-0.733896	1	-0.743137	1	-0.81628	1
chr1.3741672.3742554	-1.54436	0.450008	-1.24202	0.698189	-0.913629	1	-0.508406	1
chr1.3786695.3787304	-0.890308	1	-1.29327	0.822205	-1.18158	0.95417	-1.32083	1
chr1.3812871.3813507	-1.56393	0.237593	-2.24295	0.00290787	-1.31082	0.360221	-0.285381	1
chr1.3841217.3841705	-0.235812	1	-0.427384	1	-0.258372	1	-0.60623	1
chr1.3841980.3842309	-2.9642	0.150067	-0.71867	1	-1.04566	1	-0.684736	1
chr1.3853756.3854156	-5.52552	0.00958465	-1.79766	0.231542	-1.36779	0.647422	-1.0351	1
chr1.3900173.3900828	-1.07975	1	-1.13829	1	-1.31725	0.804269	-0.039557	1
chr1.3903443.3903987	-0.939059	1	-0.308491	1	0.0338859	1	-0.301658	1
chr1.3909059.3910238	-1.11554	0.876193	-0.852029	1	-0.989614	1	-1.56843	0.56858
chr1.3912406.3913234	-1.43431	0.160118	-1.59505	0.0210624	-1.24941	0.220777	-0.242539	1
chr1.3932375.3933328	-1.10558	0.939428	-1.24948	0.84185	-1.11721	1	-0.698321	1
chr1.3942496.3943387	-1.66675	0.230447	-1.48008	0.233524	-1.58142	0.1711	-0.242727	1
chr1.3969987.3971009	-1.11808	0.479535	-0.567635	1	-0.831666	1	-1.06945	0.793731
chr1.3971976.3973059	-1.38135	0.584609	-0.791374	1	-1.10907	0.949149	-1.89862	0.26088
chr1.3978654.3979663	-3.24529	1.18917e-05	-2.61699	9.17464e-08	-2.70023	2.87929e-07	-2.9266	7.1648e-07
chr1.3990313.3990924	-0.979181	1	-0.656853	1	-1.01647	1	-0.319024	1
chr1.3994269.3995494	-3.77935	2.92179e-13	-3.38198	9.92752e-20	-3.25094	3.06156e-16	-3.86122	5.34488e-18
chr1.4033536.4034026	-0.781037	1	-0.311287	1	-0.736491	1	-0.78286	1
chr1.4034832.4035084	-0.869581	1	-0.966164	1	-0.193355	1	-2.40591	0.487532
chr1.4053465.4054064	-0.524861	1	-0.643062	1	-0.491456	1	-0.0103854	1
chr1.4058569.4058984	-2.22471	0.0274148	-1.33909	0.29754	-1.78965	0.0387964	-1.57514	0.213437
chr1.4068665.4069480	-2.41719	0.153963	-1.91009	0.17297	-0.594243	1	-1.38419	0.92442
chr1.4087548.4087896	-2.14262	0.525704	-0.771669	1	-0.506713	1	-0.97551	1
chr1.4089257.4090523	-0.701637	1	-0.410131	1	-0.840142	1	-0.95628	1
chr1.4097700.4098529	-1.76754	0.0737313	-1.34824	0.159227	-1.77133	0.0159382	-1.46768	0.193494
chr1.4134959.4135959	-0.794338	1	-0.600397	1	-0.1263	1	0.317044	1
chr1.4139028.4139782	-1.15416	0.628427	-1.49909	0.176034	-1.06489	0.799022	-0.891413	1
chr1.4142058.4142901	-1.05631	0.259697	-1.12868	0.102432	-1.31055	0.0206428	-1.01308	0.444096
chr1.4186615.4187697	-0.413107	1	-0.794312	1	-0.733449	1	-0.177934	1
chr1.4228191.4228815	0.563117	1	0.0850673	1	-0.0195458	1	0.0400036	1
chr1.4273149.4273498	-1.46252	0.915323	-0.859669	1	-0.60781	1	-0.0224807	1
chr1.4332152.4332848	-0.628576	1	-0.614928	1	-1.03555	0.397562	-0.448964	1
chr1.4351988.4352267	-0.212139	1	-0.802196	1	-1.32583	1	-0.6914	1
chr1.4382734.4383105	1.0919	0.933682	0.388692	1	0.48914	1	0.526891	1
chr1.4392189.4393407	-0.563893	1	0.190868	1	0.225229	1	0.0886839	1
chr1.4412325.4412842	-1.11754	0.495215	-0.172787	1	-0.850017	1	-0.739844	1
chr1.4414037.4415298	0.194126	1	-0.370929	1	0.163727	1	-0.0875961	1
chr1.4416504.4417114	-0.720397	1	-0.449193	1	-0.811464	1	-0.460331	1
chr1.4422137.4422693	-1.65924	0.175829	-1.83738	0.0268997	-1.57753	0.122296	-1.38801	0.448806
chr1.4432195.4432738	-0.938018	1	-0.3911	1	-0.757793	1	-0.371459	1
chr1.4455792.4457077	-1.36502	0.385193	-1.23463	0.489922	-0.664411	1	-0.983	1
chr1.4470886.4471927	-0.452291	1	0.310391	1	0.269609	1	0.780557	1
chr1.4491619.4493869	-1.47887	0.00865146	-0.555978	1	-0.51409	1	-0.725462	1
chr1.4516581.4517172	-0.66275	1	-0.462502	1	-0.736518	1	-0.8374	1
chr1.4519333.4519680	-2.16418	0.0767396	-1.5537	0.21083	-1.92847	0.0533936	-1.54147	0.403024
chr1.4527336.4527674	-0.243232	1	-0.520964	1	-0.216035	1	0.117766	1
chr1.4543816.4544526	-0.282418	1	0.266262	1	0.570638	1	0.758077	1
chr1.4571194.4572385	-1.80588	2.48683e-05	-1.51303	0.000387	-1.47401	0.000975148	-1.88538	2.96324e-06
chr1.4611603.4612130	-2.26505	0.00927845	-0.663087	1	-2.26362	0.000681956	-1.89403	0.024865
chr1.4622143.4623148	-1.89762	0.052884	-1.77911	0.0215173	-1.23411	0.388564	-0.507957	1
chr1.4688850.4689696	-0.71577	1	-0.569185	1	-0.956472	0.770057	-0.949248	1
chr1.4703051.4704103	-1.4184	0.271972	-1.57725	0.0830988	-1.29065	0.333759	-1.61427	0.160603
chr1.4722231.4723429	-4.09971	3.98921e-14	-3.14855	9.07005e-12	-2.67373	9.55752e-08	-4.14135	1.71671e-16
chr1.4747026.4748656	-1.17213	0.552366	-0.885943	1	-0.96345	0.964737	-1.51534	0.260904
chr1.4766516.4767261	-1.86737	0.0252619	-1.5221	0.051898	-1.33294	0.174251	-1.32393	0.318322
chr1.4768311.4768688	-1.8002	0.0264878	-1.00557	0.706699	-1.07499	0.520963	-1.91716	0.00759964
chr1.4769768.4771018	-0.779753	0.922968	-0.678751	1	-0.642439	1	-1.27286	0.118447
chr1.4780077.4780635	-0.67024	1	-0.720138	1	-0.625574	1	-0.89615	1
chr1.4785063.4786321	-1.65458	6.74818e-06	-1.14911	0.0144029	-1.38432	0.000234767	-1.39942	0.00058369
chr1.4807298.4808595	-1.61041	2.61728e-05	-1.09782	0.0449817	-1.37511	0.000559682	-1.42126	0.000743737
chr1.4819471.4820394	-1.06628	0.551717	-0.397935	1	-0.566263	1	-0.10511	1
chr1.4831012.4831819	0.280829	1	0.234262	1	0.192249	1	0.407746	1
chr1.4833354.4833876	-0.816732	1	-0.0787771	1	0.411706	1	-0.247704	1
chr1.4857331.4858780	-1.50124	0.000120451	-1.20839	0.00767462	-1.29701	0.00183281	-1.25513	0.00914912
chr1.4868800.4869356	-1.15264	0.778224	-0.970243	1	-0.477619	1	-0.490343	1
chr1.4872888.4874246	-1.4545	0.0922845	-1.15145	0.289937	-0.629125	1	-0.407188	1
chr1.4876567.4876831	-1.53968	0.689232	-0.627401	1	-0.270274	1	-0.0209151	1
chr1.4881204.4882037	-0.2449	1	-0.345903	1	-0.131019	1	0.173484	1
chr1.4907710.4908692	-0.349469	1	-0.77657	1	-0.77016	1	0.237018	1
chr1.4910842.4911246	0.142171	1	-0.361979	1	-0.122691	1	-0.3092	1
chr1.4914420.4914887	-1.73309	0.0376858	-0.204024	1	-1.22377	0.247336	-1.31551	0.270148
chr1.4917385.4917962	-0.123676	1	0.0284392	1	-0.29693	1	-0.419137	1
chr1.4918656.4919143	-0.744363	1	-0.933263	1	-0.592034	1	0.0754463	1
chr1.4922905.4923839	-1.06172	0.959748	-0.44834	1	-0.0824096	1	0.0550736	1
chr1.4925815.4927371	-1.19989	0.219848	-0.359246	1	-0.26347	1	0.402073	1
chr1.4934603.4935610	-1.44363	0.0891872	-0.840603	1	-0.354662	1	0.390704	1
chr1.4961501.4962322	-0.433643	1	-0.324388	1	-0.29675	1	0.740388	1
chr1.4969768.4971570	-1.27866	0.0339177	-0.355792	1	-0.568693	1	-0.140187	1
chr1.4989914.4990779	-1.49251	0.301296	-0.712213	1	-0.626018	1	-0.253468	1
chr1.5002921.5003145	-1.64787	0.625775	-0.977939	1	-0.565399	1	-0.327818	1
chr1.5015333.5015988	-2.41839	8.17593e-06	-1.53108	0.00673941	-1.41376	0.0262396	0.146347	1
chr1.5017859.5021055	-1.37909	0.00109837	-0.212613	1	-0.785558	0.729564	-0.526617	1
chr1.5022580.5023745	-3.01413	4.24274e-12	-0.666254	1	-1.81461	0.000139346	-1.52512	0.0141178
chr1.5029379.5030219	-1.59168	0.0591679	-1.14462	0.353743	-0.732957	1	0.809688	1
chr1.5031540.5031989	-2.00126	0.0162404	-1.32361	0.136539	-1.05781	0.531753	0.0234189	1
chr1.5033103.5033777	-2.63055	0.000404657	-0.196433	1	-1.27812	0.364758	-1.24715	0.614047
chr1.5045659.5046248	-0.954056	1	-0.188497	1	-1.15173	1	-0.578164	1
chr1.5055638.5056382	-0.822074	1	-0.664653	1	-0.183985	1	0.308951	1
chr1.5064427.5065018	-1.46698	0.599817	-0.322981	1	-0.96774	1	0.323902	1
chr1.5068794.5069324	0.502963	1	0.527977	1	0.74609	1	0.639053	1
chr1.5069964.5070873	-1.0636	0.196015	-0.530617	1	-0.947104	0.416621	-0.584127	1
chr1.5071100.5071775	-1.95539	0.0491575	-1.63413	0.0742433	-0.958852	1	0.66108	1
chr1.5074227.5074567	-1.47225	0.527308	-1.55521	0.31937	-1.06389	1	0.0656142	1
chr1.5082623.5083763	-1.29251	0.0013372	-0.902815	0.212319	-1.09247	0.0163868	-1.02646	0.085013
chr1.5087151.5087361	-2.62571	0.128168	-0.665124	1	-0.300873	1	-0.230666	1
chr1.5091752.5092645	-0.0651821	1	0.0689515	1	0.155086	1	0.599731	1
chr1.5102863.5104039	0.0419804	1	0.279905	1	0.225811	1	0.301806	1
chr1.5106449.5107095	0.612649	1	0.555045	1	0.558389	1	0.401707	1
chr1.5115461.5116327	-0.368462	1	-0.186849	1	0.134519	1	-0.177699	1
chr1.5116556.5117546	0.573563	1	0.740009	1	0.760268	1	0.593368	1
chr1.5127119.5127953	-0.397909	1	0.405629	1	0.457696	1	0.489515	1
chr1.5128224.5129289	0.395857	1	0.665739	1	0.703531	1	0.3647	1
chr1.5130041.5130912	-0.0847255	1	-0.385442	1	0.165647	1	0.246577	1
chr1.5137947.5138667	0.306419	1	-0.0783042	1	0.251652	1	-0.389313	1
chr1.5141628.5142061	-0.361795	1	-0.739869	1	-0.214344	1	-0.461605	1
chr1.5176817.5177952	-0.642153	1	-0.553775	1	-0.0696197	1	-0.173517	1
chr1.5181927.5182454	-1.69597	0.289444	-0.837535	1	-0.78048	1	-0.32148	1
chr1.5183163.5184020	-2.14377	0.000766222	-1.10756	0.24756	-1.24351	0.101136	-0.634795	1
chr1.5185354.5185804	-1.47862	0.385878	-1.1038	0.790413	-0.753952	1	-0.55602	1
chr1.5207857.5208933	-1.84937	0.0137125	-1.07374	0.440208	-0.87145	0.939397	-0.325345	1
chr1.5209793.5210542	-2.73803	0.000833617	-1.94724	0.000887985	-1.6247	0.0206017	-0.943009	1
chr1.5213695.5214083	-0.491671	1	-0.631053	1	-0.993726	1	-1.38963	1
chr1.5220333.5221480	-1.30246	0.183277	-0.308621	1	-0.386088	1	0.18048	1
chr1.5228578.5229423	-3.12182	1.51203e-07	-1.31925	0.133668	-2.20669	2.91924e-05	-2.39289	1.77291e-05
chr1.5232668.5233342	-2.66358	0.000452781	-0.202301	1	-1.0713	0.506559	-1.70033	0.027836
chr1.5243305.5243588	-0.243788	1	-0.533236	1	-1.37044	0.81504	0.0119515	1
chr1.5249168.5250046	-1.56637	0.0901944	-1.63911	0.0112342	-2.19082	0.000221406	0.0830162	1
chr1.5273894.5274327	-1.03529	0.990481	-1.04629	1	-1.70585	0.253745	-0.339412	1
chr1.5278837.5279918	-1.19283	0.617343	-0.681281	1	-0.444341	1	-0.604298	1
chr1.5285302.5285631	-0.0337865	1	-0.55933	1	0.346542	1	0.259993	1
chr1.5287802.5288479	-1.45813	0.669526	-1.22052	0.90771	-0.707655	1	-0.999056	1
chr1.5296976.5298517	-0.904634	1	-0.510246	1	-0.141521	1	-0.274686	1
chr1.5315348.5316677	-1.46927	0.381308	0.4009	1	-0.155231	1	0.23081	1
chr1.5334182.5335233	0.0487768	1	-0.325754	1	-0.644916	1	-0.307248	1
chr1.5336175.5336936	-0.967742	1	-0.745026	1	-0.769788	1	-0.514008	1
chr1.5346133.5346609	-1.01086	1	-1.42375	1	-1.19864	1	-0.381781	1
chr1.5362189.5362792	-0.0337701	1	-0.99064	1	-0.502812	1	0.0922	1
chr1.5379341.5379574	-2.97277	0.479825	-0.294306	1	0.38617	1	0.18573	1
chr1.5382148.5383467	-0.616692	1	-0.386574	1	0.152611	1	-0.655869	1
chr1.5394393.5395294	-0.98573	1	-1.14016	1	-1.22883	0.930466	-1.04023	1
chr1.5404361.5404801	0.640708	1	-0.50877	1	-1.33066	1	0.0166892	1
chr1.5510428.5511543	-1.51572	0.157402	-0.75248	1	-1.07689	0.554586	0.134926	1
chr1.5541455.5541891	-1.51961	0.562526	-0.498657	1	-0.154153	1	-0.771621	1
chr1.5587906.5589688	0.294423	1	0.257722	1	0.364339	1	0.411623	1
chr1.5602317.5603179	-1.71138	0.208019	-0.952782	1	-0.417709	1	-0.164853	1
chr1.5608192.5608704	-0.707372	1	-0.846837	1	-0.988473	1	-0.32341	1
chr1.5642115.5642579	-0.384643	1	-0.184909	1	-0.0271392	1	0.528101	1
chr1.5655345.5656578	-1.79197	0.0187852	-1.52801	0.0245289	-1.4863	0.0409209	-0.0364265	1
chr1.5689093.5689752	-0.349324	1	-0.477505	1	-1.3636	0.838295	-0.444366	1
chr1.5728511.5729668	-2.23327	0.00614737	-1.95336	0.0019165	-1.39801	0.129086	-0.300986	1
chr1.5752878.5754104	-2.46165	0.000307051	-1.88075	0.00143058	-1.36851	0.113869	-0.0751123	1
chr1.5780200.5781445	0.430658	1	0.148844	1	0.0313012	1	0.151817	1
chr1.5787398.5787696	1.36238	0.457458	1.16449	0.943539	1.39594	0.498078	0.465573	1
chr1.5791586.5792341	2.80384	1.0199e-07	1.73318	0.0128219	1.29835	0.248108	1.15566	0.655554
chr1.5814592.5816595	-2.64539	0.000291874	-1.52448	0.0446482	-1.10375	0.481974	-0.220107	1
chr1.5827596.5827973	-2.21393	0.0661696	-1.60535	0.213862	-1.56632	0.257895	0.229014	1
chr1.5828719.5830357	-1.59147	0.0304352	-1.1711	0.226946	-0.94244	0.701306	0.256634	1
chr1.5866106.5867275	-1.59268	0.0418131	-1.53313	0.0280776	-1.03684	0.565345	-0.206057	1
chr1.5879922.5880535	-1.05345	0.905664	-1.30779	0.551828	-1.15441	0.787776	-0.375289	1
chr1.5894134.5895640	0.150108	1	0.0472021	1	0.227729	1	0.526417	1
chr1.5904696.5905405	0.539808	1	0.0496218	1	0.181241	1	0.135351	1
chr1.5915184.5918155	0.297205	1	0.212569	1	0.326628	1	0.332038	1
chr1.5925815.5926449	-3.44331	0.201908	-0.454339	1	-1.75192	0.494757	-1.28558	1
chr1.5938900.5939453	-0.128147	1	-0.121721	1	-0.204496	1	-0.051219	1
chr1.5955189.5956492	-0.215672	1	-0.115343	1	-0.5407	1	-0.274047	1
chr1.6039707.6040343	-1.46185	0.636783	-0.998033	1	-1.27999	0.800432	-0.322933	1
chr1.6049556.6050104	0.574589	1	0.770727	1	1.22749	1	0.674987	1
chr1.6053673.6054548	-0.332188	1	-0.316582	1	-0.27789	1	0.0587401	1
chr1.6081641.6082406	0.097869	1	-0.132409	1	-0.360198	1	-0.170776	1
chr1.6092462.6092957	-0.00971217	1	-0.170919	1	-0.582128	1	-1.30886	1
chr1.6093863.6094951	-1.17949	0.374266	-0.425498	1	-0.352795	1	-0.240265	1
chr1.6100201.6101137	1.32937	0.154783	1.35718	0.146424	1.25994	0.245555	1.05144	0.839019
chr1.6131915.6132300	1.2712	0.948976	1.02478	1	0.810306	1	1.16842	1
chr1.6134599.6135769	-0.121236	1	-0.155846	1	-0.112271	1	-0.47024	1
chr1.6152179.6153123	0.0957139	1	-0.283723	1	-0.367673	1	-0.32936	1
chr1.6178432.6179292	-1.84531	0.142156	-0.88151	1	-0.582494	1	0.33946	1
chr1.6188306.6189301	-0.0992962	1	-0.214308	1	0.524776	1	-0.609684	1
chr1.6190007.6190944	-1.14565	0.396502	-1.15167	0.376414	-1.03333	0.604418	0.00146885	1
chr1.6203710.6205062	-1.17074	0.298989	-0.938191	0.740387	-0.943498	0.692796	-0.8915	1
chr1.6214069.6215777	-1.31408	0.00104759	-0.824313	0.520506	-1.02165	0.0611943	-0.978823	0.186015
chr1.6219705.6220181	-0.459974	1	0.0209348	1	0.0732342	1	-0.330602	1
chr1.6220903.6221607	-0.523504	1	0.175401	1	0.15436	1	0.724281	1
chr1.6224052.6224642	-0.440646	1	0.351738	1	0.346216	1	0.251854	1
chr1.6224965.6226598	-0.660071	1	0.087884	1	0.138384	1	-0.081603	1
chr1.6234636.6235246	0.687557	1	0.825405	1	0.579134	1	0.0850517	1
chr1.6236698.6237476	-0.539546	1	-0.127135	1	0.242401	1	0.152996	1
chr1.6271633.6272585	0.032784	1	0.00468938	1	0.0257264	1	-0.203182	1
chr1.6282216.6283631	0.294964	1	0.0881644	1	0.203438	1	0.153056	1
chr1.6287210.6288404	2.03505	1.0399e-06	1.30049	0.0291261	1.26296	0.0455084	0.901474	0.86879
chr1.6306017.6307201	0.460739	1	0.297924	1	0.0639017	1	0.191366	1
chr1.6320269.6320929	-0.793156	1	-0.00332568	1	-0.0284004	1	0.178726	1
chr1.6330468.6330959	0.933003	0.740648	0.0592654	1	-0.139487	1	-0.0681885	1
chr1.6358686.6359722	-1.06656	0.234697	-0.259172	1	-0.74517	1	-1.0923	0.244712
chr1.6359860.6360392	-0.970507	0.994453	-0.323615	1	0.0230798	1	0.0672755	1
chr1.6361771.6362318	0.183306	1	-0.207133	1	-0.298202	1	-0.305993	1
chr1.6363788.6364254	-0.722902	1	0.231368	1	0.205846	1	0.357666	1
chr1.6382419.6383758	-0.0457085	1	-0.253394	1	-0.212223	1	-0.596146	1
chr1.6401436.6402008	0.486198	1	-0.0352911	1	-0.132829	1	-0.321156	1
chr1.6406028.6407007	-1.18531	0.0861606	-0.659325	1	-0.851948	0.678022	-0.920175	0.679888
chr1.6409820.6410623	-0.292412	1	-0.628365	1	-0.498923	1	-1.0064	0.49598
chr1.6417980.6418598	0.542901	1	0.00706172	1	-0.142282	1	-0.34244	1
chr1.6440451.6442049	-0.322542	1	-0.19947	1	-0.197907	1	-0.384955	1
chr1.6448103.6448514	-0.380607	1	-0.649153	1	-0.862197	1	-1.43397	0.855959
chr1.6477805.6478302	-1.91538	0.0346766	-1.97825	0.00332439	-1.78559	0.0206873	-1.87848	0.0282272
chr1.6482801.6484347	-2.75402	3.17339e-09	-2.22212	1.64367e-08	-1.8365	4.68567e-05	-0.931022	0.817347
chr1.6486945.6487477	-3.35308	1.52127e-09	-2.92941	5.97799e-11	-2.38761	1.48938e-06	-3.46385	4.98535e-12
chr1.6488769.6489630	-0.531594	1	-0.930406	0.561956	-0.536895	1	-0.977485	0.641289
chr1.6499213.6500114	-0.147386	1	-0.135537	1	-0.343012	1	-0.680858	1
chr1.6538865.6540061	-1.23569	0.369239	-1.80033	0.00709749	-1.0098	0.697648	-0.622531	1
chr1.6546753.6547706	-0.385641	1	-0.689606	1	-0.358401	1	-0.52036	1
chr1.6592638.6593678	-1.93068	0.00137115	-1.62907	0.000885398	-1.36907	0.0243623	-0.68757	1
chr1.6594382.6595197	-3.93363	4.17528e-12	-3.14859	7.03437e-14	-2.39877	3.18713e-07	-3.37653	2.2551e-12
chr1.6609379.6610066	-1.86957	0.165073	-1.63051	0.17312	-1.60725	0.202947	-0.651881	1
chr1.6654908.6655647	-1.76919	0.0352935	-1.83633	0.00292369	-1.14049	0.38557	-0.897628	1
chr1.6657088.6657483	-1.04632	0.952313	-0.27575	1	-0.538129	1	-1.28434	0.931099
chr1.6658106.6658671	-2.04699	0.0106814	-1.62839	0.011693	-1.40239	0.0814928	-1.96051	0.00491793
chr1.6678140.6678752	-1.10466	0.964009	-0.988709	1	-1.28177	0.762305	-1.59226	0.663637
chr1.6682393.6682905	-1.75742	0.167735	-1.28508	0.598103	-1.74905	0.122134	-2.18744	0.042843
chr1.6712989.6713726	-2.04657	0.0201215	-1.73136	0.0108381	-1.56073	0.0482826	-0.533552	1
chr1.6717205.6718319	-0.78868	1	-0.596908	1	-0.625284	1	-0.530178	1
chr1.6728999.6730278	-0.819561	0.872122	-0.521297	1	-0.262564	1	-0.248715	1
chr1.6730389.6730613	0.165438	1	-0.596475	1	-0.0786202	1	-1.68631	0.911088
chr1.6734507.6735674	0.502323	1	0.350036	1	0.481655	1	-0.0853136	1
chr1.6751246.6752727	-0.357012	1	-0.465981	1	-0.277424	1	-0.606143	1
chr1.6757106.6758008	0.45053	1	0.600079	1	0.721582	1	0.357326	1
chr1.6760033.6761778	-0.346919	1	-0.251139	1	-0.136972	1	-0.181691	1
chr1.6769819.6770502	-0.220681	1	-0.33085	1	-0.548336	1	-1.31045	0.944186
chr1.6786888.6787546	0.979174	0.941072	0.59343	1	0.622051	1	0.510896	1
chr1.6799079.6799424	-0.983695	1	-1.35515	0.533969	-2.79772	0.00611941	-1.19521	1
chr1.6799545.6801970	-1.5121	0.00377795	-1.13002	0.0689943	-1.2559	0.0188278	-0.737118	1
chr1.6804816.6805806	-2.60765	4.1848e-08	-2.10456	3.26289e-09	-1.65374	9.0223e-05	-2.40114	3.07485e-09
chr1.6809904.6810870	-0.247183	1	-0.123069	1	0.00108289	1	-0.0938771	1
chr1.6818076.6818798	-1.45022	0.409343	-1.41433	0.355134	-1.40393	0.374346	-0.48315	1
chr1.6824162.6824806	-0.532042	1	-0.811746	1	-0.140428	1	-0.378569	1
chr1.6829556.6830674	-0.0548127	1	-0.597801	1	-0.383348	1	-0.625566	1
chr1.6834345.6835047	-0.431014	1	-0.615814	1	-0.375954	1	-0.681174	1
chr1.6855551.6855814	-0.564674	1	0.0481639	1	-0.298185	1	-0.239003	1
chr1.6857957.6858221	0.701936	1	-0.471995	1	-0.559742	1	-1.37222	0.998392
chr1.6858967.6859509	0.0836499	1	-0.302714	1	-0.0826524	1	0.0445161	1
chr1.6862320.6862575	0.504537	1	0.395028	1	0.487242	1	0.336818	1
chr1.6866022.6867780	0.145619	1	-0.0427052	1	-0.380781	1	-0.560015	1
chr1.6876944.6877543	-0.764537	1	-0.337061	1	-0.0579564	1	0.0442611	1
chr1.6893148.6893939	-0.338046	1	-0.442236	1	-0.379855	1	-0.503137	1
chr1.6905263.6905662	1.39739	0.507097	0.55209	1	0.600313	1	1.08406	1
chr1.6907114.6908178	-0.553775	1	-0.90664	1	-0.981036	1	-0.929638	1
chr1.6927750.6929446	0.154972	1	0.150055	1	0.332523	1	0.214478	1
chr1.6936301.6936616	0.151528	1	-1.08299	1	-0.423017	1	0.112341	1
chr1.6945832.6946355	0.101409	1	0.141561	1	-0.0497388	1	0.205267	1
chr1.6959958.6960549	-1.94775	0.350775	-0.50498	1	-1.49491	0.50305	-0.362113	1
chr1.6966731.6967801	-1.31999	0.278035	-1.28784	0.225644	-1.01103	0.714754	-1.44653	0.20368
chr1.6972697.6973582	0.0489041	1	0.513212	1	1.27674	0.5589	0.835646	1
chr1.6979133.6980470	0.107944	1	0.0798325	1	0.0441162	1	-0.18904	1
chr1.7000769.7001157	-0.498733	1	-0.271012	1	-0.431889	1	-0.0868418	1
chr1.7010180.7010853	-0.391746	1	-0.260913	1	-0.443514	1	-0.391273	1
chr1.7017690.7018278	-0.427099	1	-0.291547	1	-0.630304	1	-0.807468	1
chr1.7040486.7040920	-0.338063	1	-1.06236	1	-1.0898	1	-1.60983	0.930663
chr1.7048693.7049006	0.975867	0.83381	0.717594	1	0.897971	1	0.841254	1
chr1.7086929.7087188	-2.03949	0.0190862	-2.04362	0.00184001	-1.51182	0.0959627	-0.238823	1
chr1.7088184.7089533	-1.49286	0.000206317	-1.25252	0.00541134	-1.31988	0.00186471	-1.27858	0.00907579
chr1.7096729.7097083	-0.566657	1	-0.0965462	1	0.121051	1	0.165687	1
chr1.7104898.7105945	-2.04607	5.7519e-05	-1.23227	0.0610595	-1.01097	0.343748	-0.207563	1
chr1.7111098.7111953	0.0632786	1	-0.18176	1	-0.156344	1	0.0949082	1
chr1.7112033.7112591	0.604809	1	0.522467	1	0.540728	1	0.30464	1
chr1.7112769.7113771	-0.947698	0.500588	-0.695253	1	-0.465856	1	0.0145597	1
chr1.7117809.7118528	-1.22922	0.540867	-0.216251	1	-0.249921	1	-0.720834	1
chr1.7125977.7126751	-0.398186	1	-0.524268	1	-0.291551	1	0.448989	1
chr1.7130761.7132793	-0.666316	1	-0.527271	1	-0.496945	1	-0.657889	1
chr1.7138101.7139850	-1.51558	0.000356091	-1.27798	0.00335417	-1.32363	0.00197178	-1.31314	0.00598957
chr1.7147998.7149119	0.361757	1	0.461225	1	0.522046	1	-0.0301559	1
chr1.7154858.7156095	-0.699386	1	-0.360423	1	-0.435633	1	0.123943	1
chr1.7158659.7158956	0.188242	1	-0.0629528	1	0.0438518	1	0.00672117	1
chr1.7160975.7162477	-0.0254505	1	0.452082	1	0.620475	1	-0.110072	1
chr1.7168035.7168725	-0.652217	1	-0.338163	1	-0.427107	1	0.0510459	1
chr1.7170507.7171368	-1.55842	0.0798791	-1.44833	0.0822233	-1.19664	0.332305	-0.0181785	1
chr1.7172856.7173494	-0.989434	1	-0.0130883	1	-0.236406	1	0.0861225	1
chr1.7199512.7199913	-0.56642	1	-0.0698898	1	-0.371772	1	0.579476	1
chr1.7204663.7205405	-0.633618	1	-0.439799	1	-0.597167	1	-0.59212	1
chr1.7206103.7207439	-0.343502	1	-0.136483	1	-0.0845093	1	-0.106296	1
chr1.7218636.7219581	0.218969	1	0.0122591	1	0.110586	1	0.0296844	1
chr1.7243975.7244838	-0.951039	1	0.360436	1	0.338283	1	0.95727	1
chr1.7249873.7250663	0.407754	1	0.252801	1	0.541343	1	0.584999	1
chr1.7292854.7293632	-0.304576	1	-0.41624	1	-0.536258	1	-0.0295775	1
chr1.7313465.7313833	-1.87815	0.0274597	-1.70287	0.0108453	-1.58503	0.0357004	-2.56453	0.000194876
chr1.7315645.7317071	-1.92359	0.00135139	-1.70579	0.00113346	-1.36592	0.0463579	-0.0669918	1
chr1.7318789.7319584	1.17389	0.319825	0.641109	1	0.896609	1	0.54842	1
chr1.7347305.7348329	-1.37184	0.255867	-1.39382	0.135557	-1.08607	0.56019	0.204529	1
chr1.7371111.7371605	0.783408	1	-0.118949	1	0.13433	1	-0.0520059	1
chr1.7380823.7381852	-1.30768	0.218246	-1.9809	0.00052948	-1.06552	0.493842	-0.524225	1
chr1.7397341.7398710	-1.43868	0.000823406	-1.40537	0.000554236	-1.41048	0.000601959	-1.25102	0.0187524
chr1.7428309.7428996	-1.8189	0.086436	-1.5142	0.10651	-2.00534	0.00877751	0.244085	1
chr1.7447433.7448359	0.429588	1	-0.184678	1	0.131265	1	0.15179	1
chr1.7491738.7491978	-1.45981	0.617934	-1.69837	0.295542	-0.779018	1	-0.504227	1
chr1.7492622.7493076	-0.201855	1	-1.40999	0.60993	-1.31218	0.723143	-2.12559	0.246787
chr1.7494889.7495690	-1.56348	0.134022	-1.5818	0.0543301	-1.42324	0.146518	0.0607115	1
chr1.7497749.7498701	-0.931728	1	-1.20424	0.988306	-0.985079	1	-1.45619	0.855953
chr1.7505853.7506500	0.791577	1	0.242483	1	0.386629	1	0.440106	1
chr1.7507153.7507523	2.01006	0.66917	1.25901	1	1.27041	1	2.35229	0.724515
chr1.7523387.7524117	0.0369268	1	-1.20242	1	-0.0546832	1	-1.61355	0.802335
chr1.7534889.7535730	-1.18229	0.695656	-0.718817	1	-0.273787	1	-0.228226	1
chr1.7543036.7544084	-0.41939	1	-0.540516	1	-0.0834886	1	-0.181824	1
chr1.7548146.7548882	-1.28298	0.41124	-0.379566	1	-0.169413	1	-0.0147752	1
chr1.7641102.7642050	0.058072	1	-0.485637	1	-0.31355	1	-0.742454	1
chr1.7696324.7696641	0.766408	1	0.264102	1	0.33077	1	0.684902	1
chr1.7731107.7731909	-0.272873	1	-0.396344	1	-0.680682	1	0.0346932	1
chr1.7750480.7751828	-0.214682	1	-0.622795	1	-0.17657	1	-0.687297	1
chr1.7758463.7759479	-2.7943	1.69763e-05	-2.08872	3.72875e-05	-1.90246	0.000665408	-0.0487378	1
chr1.7767922.7769877	-0.553079	1	-0.599404	1	-0.489844	1	-0.0580815	1
chr1.7828812.7829467	0.691192	1	-0.059153	1	-0.022067	1	0.516632	1
chr1.7879534.7879785	-0.574607	1	-1.04699	1	-0.502629	1	-0.929578	1
chr1.7891483.7892301	0.35627	1	-0.39042	1	-0.127919	1	-0.837278	1
chr1.7955314.7956578	-1.73219	0.0156359	-1.28954	0.0921428	-1.27521	0.11082	-0.321186	1
chr1.8005941.8006837	1.81338	0.0283061	1.60407	0.096443	1.6419	0.0773782	1.5101	0.230442
chr1.8018744.8019523	-0.292798	1	-0.105994	1	-0.227824	1	0.189551	1
chr1.8063235.8064161	-1.82261	0.0219119	-1.23175	0.289882	-0.833314	1	0.146408	1
chr1.8065190.8066209	0.0934162	1	0.297922	1	-0.42516	1	0.0529071	1
chr1.8085744.8086175	-1.27001	0.700844	-0.636494	1	-0.65733	1	0.806287	1
chr1.8134898.8135531	-0.124174	1	-0.578766	1	-0.693604	1	-0.331721	1
chr1.8320404.8320991	-0.205256	1	-0.139618	1	0.0886704	1	-0.69746	1
chr1.8410316.8411854	-0.603893	1	-0.600488	1	-0.586741	1	-0.619911	1
chr1.8450431.8451470	0.300539	1	0.420356	1	0.611984	1	0.579783	1
chr1.8468310.8469664	-1.27204	0.204	-0.64414	1	-0.516912	1	0.00378517	1
chr1.8494090.8494755	-1.68488	0.252803	-1.39032	0.329521	-0.684515	1	-0.224687	1
chr1.8496209.8496727	-1.64844	0.199769	-0.996344	0.981387	-1.05451	0.805399	-0.809105	1
chr1.8551996.8552251	-0.226729	1	-0.23064	1	-0.185733	1	-1.57297	0.740536
chr1.8570754.8571224	-0.0948201	1	-0.840379	1	-0.449382	1	-0.295144	1
chr1.8582457.8583665	0.63293	1	0.583862	1	0.514769	1	0.0236639	1
chr1.8586993.8587863	-1.26195	0.569178	-0.59764	1	-0.765089	1	-0.454677	1
chr1.8595143.8596330	0.0938483	1	0.298987	1	0.710772	1	-0.367732	1
chr1.8644127.8644994	0.0520507	1	0.771382	1	0.922624	1	0.821334	1
chr1.8678668.8680004	0.370489	1	0.173926	1	0.398791	1	0.0117921	1
chr1.8685733.8686486	-1.56645	0.0497213	-1.01108	0.512921	-0.678359	1	0.634629	1
chr1.8736200.8736701	-0.111508	1	1.10122	1	1.17477	1	0.968892	1
chr1.8744324.8745480	-2.96483	8.47166e-08	-2.02306	3.38408e-06	-1.50345	0.00790031	-1.64832	0.00437938
chr1.8747332.8747686	-2.58348	0.00353258	-2.52674	4.99804e-05	-1.80199	0.022395	-2.8793	0.00013459
chr1.8760377.8760582	-1.36419	0.666985	-0.995278	1	-0.433404	1	-1.14308	1
chr1.8780514.8781693	-0.286184	1	-0.279124	1	0.249548	1	0.20092	1
chr1.8783663.8783933	-1.72863	0.664761	-0.225505	1	-0.399674	1	-0.965427	1
chr1.8790717.8791442	-1.04062	0.921102	-0.966104	1	-1.06644	0.949891	-0.331255	1
chr1.8804978.8805405	-1.36031	0.571282	-0.568776	1	-0.161521	1	-0.327191	1
chr1.8816690.8817753	-0.196635	1	-0.083501	1	-0.120193	1	-0.31432	1
chr1.8818220.8818531	-0.18989	1	0.326022	1	0.351977	1	1.12329	0.958895
chr1.8842663.8843239	-1.42018	0.463858	-0.129755	1	-0.212201	1	-0.937894	1
chr1.8847490.8848139	-0.163105	1	0.0798665	1	0.628004	1	0.220332	1
chr1.8857976.8858439	-1.02554	0.94763	-0.155124	1	-0.479905	1	0.131893	1
chr1.8864903.8865207	0.415458	1	0.599828	1	0.789346	1	0.49224	1
chr1.8866423.8866989	0.391414	1	1.15956	1	0.798981	1	0.581079	1
chr1.8867414.8868285	-0.0687879	1	0.140895	1	-0.0461847	1	0.0700282	1
chr1.8904536.8905367	0.532633	1	0.724555	1	0.904632	0.956263	0.993688	0.935449
chr1.8921342.8922226	-1.26316	0.283307	-1.27467	0.231804	-0.725763	1	0.429136	1
chr1.8933921.8934793	0.0927688	1	0.0471045	1	0.00946754	1	-0.322826	1
chr1.8940684.8941052	-0.608552	1	0.169276	1	0.533593	1	0.650725	1
chr1.8944692.8945455	0.709206	1	0.672526	1	0.942572	0.745093	0.667555	1
chr1.8947182.8948677	0.0138713	1	0.17003	1	0.48954	1	0.52935	1
chr1.8978980.8979561	-0.430063	1	-0.331011	1	-0.155207	1	-0.564572	1
chr1.8982336.8983315	-0.735936	1	-0.329413	1	0.140429	1	1.00989	1
chr1.8995141.8995549	-0.161101	1	0.609798	1	0.577309	1	0.378333	1
chr1.8999003.8999330	-0.250751	1	0.538774	1	0.340042	1	0.624508	1
chr1.9024199.9024981	-0.114368	1	-0.148005	1	0.37911	1	-0.222312	1
chr1.9037702.9039014	-0.104409	1	0.339131	1	0.383372	1	0.122198	1
chr1.9065198.9065447	-0.224013	1	-0.738344	1	0.344597	1	-0.238239	1
chr1.9090303.9091657	-0.638749	1	0.128143	1	0.225196	1	-0.136665	1
chr1.9100850.9101313	0.512023	1	0.137996	1	0.532996	1	0.685193	1
chr1.9125294.9126979	-0.922337	0.804608	-0.191365	1	-0.0528938	1	0.360575	1
chr1.9127395.9128087	-0.827652	1	-0.0740837	1	0.0533847	1	0.16765	1
chr1.9132555.9133296	-0.481439	1	-0.555404	1	0.0977286	1	-0.262847	1
chr1.9145309.9145979	-0.452614	1	0.0901001	1	0.474996	1	0.0684082	1
chr1.9149748.9151167	1.14018	0.1514	0.92129	0.659422	0.882283	0.742457	0.525489	1
chr1.9157171.9157634	-0.319645	1	0.972345	1	1.12531	1	0.951417	1
chr1.9171744.9172989	-0.643039	1	-0.556227	1	-0.359628	1	0.136679	1
chr1.9174503.9174988	0.135907	1	-0.187521	1	-0.0636596	1	0.134398	1
chr1.9199548.9200246	-1.15088	0.453028	-0.649229	1	-1.13427	0.429365	-0.89268	1
chr1.9207204.9208060	-0.457125	1	-0.233599	1	-0.306511	1	-0.483505	1
chr1.9208669.9209364	-0.827026	0.889878	-0.603697	1	-0.410352	1	-1.06918	0.556666
chr1.9209955.9210916	-0.569303	1	-0.710872	1	-0.627922	1	-0.477917	1
chr1.9216079.9216600	1.18754	0.564577	1.37243	0.400653	1.50111	0.228358	0.76871	1
chr1.9223353.9223778	-0.467942	1	-0.42595	1	-0.354915	1	-0.372091	1
chr1.9248017.9249609	-0.0484121	1	0.693918	1	0.0909818	1	-0.542606	1
chr1.9253894.9254507	-0.632303	1	-0.447097	1	-0.440967	1	0.148973	1
chr1.9257953.9258381	-0.563328	1	-0.32766	1	-0.250945	1	-0.0595432	1
chr1.9280592.9280876	-0.153508	1	0.374888	1	0.205233	1	0.656653	1
chr1.9283010.9283628	-0.279958	1	0.00757763	1	0.298818	1	-0.0208985	1
chr1.9289215.9290385	-0.534987	1	-0.550027	1	-0.281249	1	0.00225438	1
chr1.9291010.9291852	-0.638998	1	-0.358045	1	0.174389	1	0.0791092	1
chr1.9297062.9297239	-0.0447029	1	-0.0769857	1	0.490404	1	0.347115	1
chr1.9298253.9300412	-0.0258148	1	-0.208239	1	-0.131297	1	0.177228	1
chr1.9300670.9301020	-1.11647	0.38052	-0.724284	1	-0.203483	1	0.320026	1
chr1.9367428.9368208	0.105478	1	0.122631	1	-1.05285	1	-1.50996	0.89326
chr1.9383885.9384264	-0.165252	1	-0.292157	1	0.0353832	1	-0.264642	1
chr1.9408084.9408312	-0.601132	1	-0.497597	1	0.0560905	1	-0.266355	1
chr1.9458608.9459244	1.02129	1	0.0983717	1	0.656467	1	0.193906	1
chr1.9465661.9466441	1.11168	0.642759	1.08267	0.895722	0.872415	1	0.883746	1
chr1.9535364.9536177	-0.351471	1	0.667597	1	0.472177	1	0.602355	1
chr1.9541088.9541594	0.472556	1	-0.105047	1	0.0503157	1	0.247854	1
chr1.9544977.9546474	-1.11019	0.0329929	-1.04281	0.0717392	-1.15946	0.0142122	-1.02772	0.151154
chr1.9547899.9548474	-1.10942	0.136327	-0.019992	1	-1.04974	0.202307	-1.01498	0.41956
chr1.9549054.9549285	-0.254585	1	0.375753	1	-0.380424	1	-0.47858	1
chr1.9553984.9554884	-2.65936	0.00219315	-0.0495276	1	-1.056	0.70762	-1.52587	0.18656
chr1.9564053.9565260	-2.43529	7.31162e-07	-1.03787	0.318336	-1.66301	0.000564228	-2.11825	3.91894e-06
chr1.9569945.9570832	-0.543075	1	-0.309766	1	-0.281322	1	-0.633008	1
chr1.9572746.9573860	-0.258031	1	-0.573736	1	-0.615478	1	-0.91759	0.608579
chr1.9577469.9578747	-1.90394	0.0232821	-0.888967	1	-1.36301	0.124772	-1.30188	0.308352
chr1.9586721.9587113	-2.82208	0.000627732	-2.60353	5.39825e-06	-2.42519	0.000104884	-4.18138	2.52517e-07
chr1.9591544.9592611	-0.804933	1	-0.704695	1	-0.452497	1	-0.71146	1
chr1.9600860.9602908	-1.13337	0.0270098	-1.01047	0.0780715	-0.930496	0.193762	-0.978127	0.206108
chr1.9609260.9609817	-0.975381	0.858318	-1.20186	0.497722	-0.895541	1	-1.05138	1
chr1.9610300.9610822	-1.38054	0.428313	-0.606112	1	-0.804252	1	-1.33011	0.625054
chr1.9611499.9612590	-2.66429	2.53754e-10	-2.2623	2.19137e-11	-1.96083	1.50454e-07	-2.74883	2.09736e-13
chr1.9615285.9615561	0.131289	1	-0.38905	1	-0.947264	1	-0.861108	1
chr1.9615773.9616711	-0.67184	1	-0.32486	1	0.0474709	1	-0.456691	1
chr1.9619170.9620175	-1.2985	0.182597	-0.585345	1	-0.857968	0.971764	-0.374941	1
chr1.9621292.9622023	-1.21048	0.219664	-0.279988	1	-0.967878	0.587775	-1.22221	0.260819
chr1.9622196.9622859	-0.835892	1	-0.506998	1	-0.624026	1	-0.892508	1
chr1.9626964.9627989	-2.47695	0.000181944	-0.846523	1	-1.3962	0.0737286	-1.54391	0.0525841
chr1.9629678.9631412	-1.84535	5.22462e-05	-0.371409	1	-1.26953	0.0223543	-1.27231	0.0442314
chr1.9642020.9642417	-1.07181	0.938038	-1.08926	1	-1.19245	0.830177	-0.27849	1
chr1.9645596.9646444	-0.137028	1	-0.209465	1	-0.416149	1	-0.363672	1
chr1.9648890.9650417	-1.52635	0.00974647	-0.49654	1	-1.32274	0.0229487	-0.867014	0.96117
chr1.9658930.9659535	-2.3882	0.00208971	-0.0937484	1	-1.53384	0.0387938	-1.44996	0.134825
chr1.9673066.9674565	0.182309	1	-0.140935	1	-0.453285	1	-0.966285	1
chr1.9696940.9697124	-0.394451	1	-0.476579	1	-0.545176	1	-0.907057	0.974875
chr1.9699979.9701318	-1.63525	2.01603e-05	-1.31506	0.0019701	-1.48779	8.5418e-05	-1.52151	0.000168007
chr1.9714416.9714860	1.3385	0.517586	0.609897	1	1.01486	1	0.502087	1
chr1.9747628.9748922	-1.38664	0.000692517	-1.07215	0.051267	-1.1529	0.0165198	-0.965065	0.285327
chr1.9753575.9753780	-0.147055	1	0.330619	1	0.345866	1	-0.701489	1
chr1.9772696.9773750	-0.505197	1	-0.717187	1	-0.650356	1	-0.777336	1
chr1.9783878.9784503	-0.465785	1	-1.2345	0.839387	-1.41145	0.57913	0.698009	1
chr1.9789878.9790907	1.20008	0.164402	0.584117	1	0.766576	1	0.785274	1
chr1.9797389.9799349	-0.950456	0.205731	-0.672118	1	-0.939222	0.251635	-1.11572	0.0742119
chr1.9800465.9801446	-1.63324	0.00421251	-0.623827	1	-0.766835	1	0.194952	1
chr1.9804106.9805481	-1.24685	0.135966	-0.608398	1	-1.02682	0.402351	-1.22124	0.212818
chr1.9806887.9807167	-1.45762	0.762858	-0.227584	1	-0.650983	1	0.263305	1
chr1.9812230.9812598	-0.68679	1	-0.505261	1	-0.797497	1	-1.07345	1
chr1.9815622.9816782	-2.67747	8.95471e-10	-2.27205	8.92325e-11	-1.8764	2.3123e-06	-2.51989	1.19715e-10
chr1.9822976.9824859	-1.57903	0.00371865	-0.802134	0.931454	-1.02421	0.235855	-0.874464	0.859311
chr1.9829436.9829705	-3.10111	0.00340866	-2.23876	0.00686128	-1.66256	0.145931	-2.35596	0.0152336
chr1.9842173.9842650	-0.440349	1	0.588541	1	-0.0459644	1	-0.552602	1
chr1.9847554.9849170	-0.265061	1	-0.462253	1	-0.406013	1	-0.109576	1
chr1.9849624.9850341	0.57592	1	0.362282	1	0.513393	1	0.543057	1
chr1.9851451.9851778	-1.69464	0.0422841	-1.73088	0.00727972	-1.60101	0.0264483	-1.79928	0.0166778
chr1.9858974.9859985	-2.24236	0.000352869	-1.57298	0.00941853	-1.74715	0.00223258	-2.03332	0.000454087
chr1.9862267.9862990	-0.61336	1	-0.237305	1	-0.160188	1	-1.12597	0.85505
chr1.9868912.9869109	1.13786	0.947856	0.631044	1	0.608616	1	0.691908	1
chr1.9878286.9878715	-1.38472	0.492301	0.375217	1	-0.231802	1	-0.588243	1
chr1.9881015.9881318	-2.00087	0.272009	-0.802681	1	-1.10594	1	-0.294707	1
chr1.9882424.9882690	-1.55292	0.814415	-0.10838	1	-0.305984	1	-0.740082	1
chr1.9891516.9892354	-0.508703	1	-0.275663	1	-0.264899	1	-0.762446	1
chr1.9898323.9898571	0.175361	1	0.248829	1	0.0701044	1	-0.00775776	1
chr1.9902894.9903483	-0.748645	1	-0.322302	1	-0.645557	1	-0.226286	1
chr1.9908024.9909506	0.324555	1	-0.11642	1	0.153542	1	-0.00396479	1
chr1.9915426.9916377	2.0337	0.00263088	1.22485	0.436004	0.835637	1	0.478853	1
chr1.9931927.9932538	-0.809337	1	-0.96362	0.787102	-0.510301	1	0.136088	1
chr1.9933516.9934098	-0.333177	1	-0.528861	1	-0.499071	1	0.262687	1
chr1.9936076.9936755	-0.498318	1	-0.426113	1	-0.210822	1	-1.19464	0.781476
chr1.9943392.9944647	-0.957717	0.151773	-0.793856	0.699766	-0.893634	0.297657	-0.766542	1
chr1.9952821.9953796	-0.41439	1	-0.168536	1	-0.369268	1	-0.552279	1
chr1.9966874.9968815	-1.61495	0.000598427	-0.877207	0.525598	-0.955377	0.286897	-1.38075	0.00593219
chr1.9983071.9983558	-1.15602	0.750606	-0.805282	1	-0.844295	1	0.503904	1
chr1.9991541.9992238	-0.297574	1	-0.774394	1	-0.663157	1	-0.570137	1
chr1.9993445.9994366	-1.8686	0.00581078	-1.35054	0.0742166	-0.896032	0.856976	0.556685	1
chr1.10001350.10001863	-0.164133	1	-0.682724	1	-0.624818	1	-1.11436	1
chr1.10007119.10008171	0.251586	1	-0.0238483	1	-0.277054	1	-0.198342	1
chr1.10008634.10009599	-1.34123	0.00979402	-0.545702	1	-0.69597	1	-1.03379	0.207437
chr1.10012785.10013493	0.049998	1	0.285524	1	0.429762	1	-0.0609361	1
chr1.10014385.10015034	-0.463764	1	0.21755	1	0.0400308	1	-0.147982	1
chr1.10019121.10019818	-0.923315	1	-0.131884	1	-0.217335	1	-0.0509708	1
chr1.10037761.10038506	-1.23428	0.00458653	-0.852471	0.413685	-1.0144	0.069839	-1.05259	0.0813371
chr1.10039388.10040547	-1.13344	0.0136311	-0.937575	0.154692	-1.03035	0.0455084	-1.00056	0.126306
chr1.10055524.10056183	-0.0177101	1	-0.247525	1	-0.109803	1	0.230089	1
chr1.10056348.10057021	-0.133661	1	-0.236694	1	-0.434859	1	-0.555824	1
chr1.10057519.10058727	-2.3761	2.29309e-06	-1.49472	0.00128574	-1.2407	0.0392933	-2.07062	2.93017e-06
chr1.10067100.10067404	0.527222	1	-0.29056	1	-0.258578	1	0.0698851	1
chr1.10071130.10071904	1.3605	0.0345547	0.676633	1	0.880132	0.807398	0.660617	1
chr1.10076209.10076458	0.00604456	1	0.205963	1	0.430714	1	-0.602939	1
chr1.10083798.10084669	0.154125	1	0.238931	1	0.484331	1	0.125595	1
chr1.10087079.10087789	0.641165	1	0.412623	1	0.538836	1	0.185952	1
chr1.10089265.10090035	0.38053	1	-0.0710792	1	-0.123391	1	-0.284826	1
chr1.10093639.10093913	-0.532561	1	-0.387047	1	0.0202247	1	0.000950689	1
chr1.10095911.10097408	-1.18812	0.189919	-0.705685	1	-0.466819	1	0.0547923	1
chr1.10101996.10102648	0.0776647	1	0.593615	1	0.414686	1	0.470801	1
chr1.10105034.10105458	-1.12735	0.546739	-0.733835	1	-0.707484	1	-0.951992	1
chr1.10108728.10109575	0.28532	1	0.957516	0.90223	0.878434	1	0.690568	1
chr1.10110633.10111313	-0.296795	1	-0.0386803	1	0.10998	1	0.0167238	1
chr1.10112146.10112627	0.223661	1	0.42255	1	0.317127	1	0.234706	1
chr1.10114785.10115101	0.310016	1	0.42459	1	0.29791	1	0.319833	1
chr1.10115676.10117286	1.16396	0.0896068	0.873183	0.737278	0.659151	1	0.505454	1
chr1.10126736.10127946	-0.00924137	1	0.00049729	1	0.124656	1	0.301776	1
chr1.10132716.10134174	0.88684	0.437513	0.477746	1	0.572894	1	0.0681983	1
chr1.10139339.10139786	0.744769	1	0.217155	1	0.571462	1	0.0136308	1
chr1.10141162.10142673	1.21912	0.075845	0.469149	1	0.360741	1	0.313209	1
chr1.10145392.10146016	0.40258	1	0.0966974	1	0.120447	1	0.157258	1
chr1.10150470.10151046	0.439098	1	0.236355	1	0.552983	1	0.190965	1
chr1.10156844.10158028	-0.690873	1	-1.07112	0.298292	-0.590189	1	0.135812	1
chr1.10164358.10166002	-1.01698	0.384537	-0.747647	1	-0.591098	1	-0.634746	1
chr1.10171433.10172182	0.879546	1	0.489023	1	0.691707	1	0.236293	1
chr1.10175593.10176405	0.242379	1	0.307959	1	0.292407	1	0.739564	1
chr1.10176942.10177471	-0.0488306	1	-0.534937	1	-0.267726	1	-0.442848	1
chr1.10192891.10194156	0.464353	1	-0.0251757	1	0.25652	1	0.240288	1
chr1.10205493.10206151	-0.0300549	1	0.429132	1	0.383916	1	0.656783	1
chr1.10207385.10207854	0.474538	1	0.550618	1	0.474288	1	-0.074074	1
chr1.10216625.10217711	-0.26137	1	0.145882	1	0.282465	1	-0.212215	1
chr1.10227489.10227703	-0.601319	1	-0.363477	1	0.0452906	1	0.127746	1
chr1.10227988.10228408	-0.920536	0.891459	-0.457339	1	-0.298607	1	0.484997	1
chr1.10228780.10229321	0.628932	1	0.300023	1	0.521998	1	0.170374	1
chr1.10231958.10233953	-1.09385	0.0245107	-0.779172	0.705312	-0.973334	0.103245	-1.0818	0.0479463
chr1.10247087.10248157	-1.19946	0.344182	-1.58933	0.0307372	-1.26142	0.24601	-0.578439	1
chr1.10257168.10257829	0.210499	1	0.051799	1	0.229751	1	-0.115222	1
chr1.10278783.10279905	0.328176	1	-0.0239941	1	0.0464381	1	-0.214664	1
chr1.10283014.10283885	-0.204075	1	0.335822	1	0.146689	1	0.410533	1
chr1.10285115.10285825	-0.614383	1	-0.0532374	1	0.0758848	1	-0.0512535	1
chr1.10286560.10287438	0.209215	1	0.102406	1	0.35955	1	0.0258559	1
chr1.10306621.10307410	1.14849	0.352623	0.885633	1	1.40056	0.0999584	0.776558	1
chr1.10321420.10322242	-0.124195	1	-0.687985	1	-0.242853	1	-0.872492	1
chr1.10327809.10328396	-0.301548	1	0.413512	1	-0.068018	1	0.150861	1
chr1.10329094.10329615	0.0779743	1	-0.348294	1	0.11377	1	-0.043902	1
chr1.10337182.10338016	0.148633	1	0.234571	1	0.471787	1	0.556219	1
chr1.10355031.10355638	0.180508	1	-0.452519	1	0.000185225	1	-0.0399791	1
chr1.10370620.10371153	-1.24048	0.649908	-1.27522	0.572545	-1.61642	0.204976	0.263038	1
chr1.10377486.10378835	0.822874	0.895249	0.709009	1	0.694561	1	0.293226	1
chr1.10397847.10398235	0.703295	1	0.521099	1	-0.28969	1	0.0480867	1
chr1.10403697.10404171	0.955644	0.932436	1.16967	0.723279	1.29057	0.464717	0.972781	1
chr1.10429603.10430398	0.349417	1	0.156683	1	0.43791	1	0.397638	1
chr1.10452191.10452880	-0.0338273	1	-0.394875	1	-0.253301	1	0.264747	1
chr1.10477316.10478329	1.75016	0.00527365	0.949237	0.879177	1.21281	0.259537	0.702795	1
chr1.10484028.10484480	-0.393329	1	-0.420811	1	-0.634393	1	-1.38439	0.811595
chr1.10486285.10486698	-1.09988	1	-0.462959	1	-0.416756	1	-0.434854	1
chr1.10486981.10487277	-0.278781	1	-0.337745	1	-0.696675	1	-0.331207	1
chr1.10488118.10488706	0.575473	1	0.101532	1	-0.0323165	1	-0.431125	1
chr1.10494226.10494835	1.17768	0.494804	0.705784	1	0.528316	1	0.236848	1
chr1.10504588.10505136	1.47972	0.307606	1.48533	0.375052	1.51651	0.319608	1.24388	0.921323
chr1.10510384.10510971	0.649781	1	0.379747	1	0.233998	1	0.422048	1
chr1.10524544.10526030	0.528318	1	0.454183	1	0.525653	1	0.519217	1
chr1.10535227.10535843	-0.70423	1	-0.687337	1	-0.665233	1	0.157841	1
chr1.10544542.10545230	-1.3988	0.328595	-1.51307	0.122724	-1.42543	0.199816	-0.543211	1
chr1.10553069.10553816	-0.0836401	1	-0.813835	1	-0.444034	1	-0.432096	1
chr1.10570424.10571469	-1.89201	0.0329048	-1.57153	0.0493625	-1.39824	0.153193	-0.39051	1
chr1.10572653.10573192	-1.34095	0.41072	-1.60743	0.114829	-0.871832	1	-0.0241277	1
chr1.10592562.10592992	-0.805972	1	-0.391523	1	-0.721867	1	-0.508384	1
chr1.10595963.10597202	1.12516	0.13328	0.990134	0.383588	0.716071	1	0.761233	1
chr1.10606918.10607429	0.873568	1	0.432274	1	0.701009	1	0.325022	1
chr1.10633657.10634161	0.672751	1	0.299528	1	0.0861252	1	-0.0771521	1
chr1.10635846.10637930	0.640827	1	0.369458	1	0.301125	1	0.333261	1
chr1.10673137.10673872	0.302076	1	0.0318947	1	0.0363644	1	-0.197694	1
chr1.10699623.10701446	0.335026	1	0.448174	1	0.633234	1	0.450074	1
chr1.10708507.10708858	-0.199551	1	-0.72265	1	-0.580437	1	-0.498751	1
chr1.10713330.10713547	-0.00494732	1	0.779977	1	1.25788	1	-0.150319	1
chr1.10718642.10721383	-0.370945	1	-0.477008	1	-0.349223	1	-0.248984	1
chr1.10725701.10725985	-0.723805	1	-0.449008	1	-0.0808932	1	-0.805706	1
chr1.10744171.10744708	0.151957	1	-0.722596	1	-0.39576	1	0.125239	1
chr1.10757087.10757738	1.48512	0.0401421	1.32607	0.124892	1.15058	0.340044	0.958957	1
chr1.10759345.10760187	0.196758	1	0.0535136	1	-0.0147117	1	-0.266152	1
chr1.10763803.10764579	0.0350828	1	-0.387065	1	-0.477538	1	-0.29644	1
chr1.10771453.10772835	0.887515	0.529046	0.146297	1	0.236792	1	0.258053	1
chr1.10777510.10778384	-1.07179	0.768926	-0.677623	1	-0.458408	1	-1.06108	1
chr1.10780659.10782141	0.813059	1	0.203491	1	0.430258	1	0.320674	1
chr1.10793860.10795244	-1.07051	0.105281	-0.903237	0.344314	-0.907506	0.324492	-1.07528	0.12338
chr1.10835489.10836667	0.271976	1	-0.0243874	1	-0.255312	1	-0.291919	1
chr1.10836986.10837779	0.545875	1	0.478861	1	0.092141	1	-0.0875302	1
chr1.10844450.10844731	0.589115	1	0.24084	1	0.271928	1	-0.680751	1
chr1.10854696.10855252	-0.255034	1	-0.976958	1	-1.09502	1	-0.651352	1
chr1.10861314.10861876	-3.0302	0.352392	-0.278601	1	-0.217868	1	-0.754217	1
chr1.10871215.10872683	0.365616	1	0.351631	1	0.589097	1	0.119317	1
chr1.10874381.10875378	-0.410422	1	-0.233954	1	-0.217632	1	-0.238212	1
chr1.10875790.10876051	-0.595764	1	-0.431572	1	-0.225935	1	0.138342	1
chr1.10877209.10878107	-0.246142	1	0.0642798	1	-0.0868001	1	-0.0582609	1
chr1.10880029.10880727	-1.51549	0.119263	-0.791051	1	-0.600888	1	0.0894585	1
chr1.10898950.10899783	-0.819818	0.916724	-0.329633	1	-0.491566	1	-0.58876	1
chr1.10918599.10919476	0.616315	1	0.769741	1	0.503374	1	0.648558	1
chr1.10932215.10933209	-0.585505	1	-0.228761	1	-0.13531	1	-0.156046	1
chr1.10942401.10943686	0.282875	1	0.47467	1	0.174155	1	0.00082716	1
chr1.10944985.10945771	0.0237117	1	0.0661639	1	0.000157555	1	-0.624282	1
chr1.10948862.10949665	0.259143	1	0.308147	1	0.418533	1	-0.0673228	1
chr1.10954702.10955813	-1.44616	0.0647746	-0.998579	0.510842	-1.06596	0.351819	-0.262943	1
chr1.10962663.10963073	-0.699921	1	-0.80137	1	-0.546568	1	0.068788	1
chr1.10967157.10967716	0.383469	1	-0.0226801	1	-0.129457	1	-0.13053	1
chr1.10990729.10991427	-2.28801	4.94608e-05	-0.159199	1	-1.36017	0.0765243	-0.988772	0.86805
chr1.10992822.10994694	-0.122051	1	0.19992	1	-0.20026	1	-0.315289	1
chr1.11018395.11019658	0.364202	1	0.128611	1	-0.181164	1	-0.187572	1
chr1.11026227.11028028	0.065825	1	0.352411	1	-0.000481068	1	-0.267027	1
chr1.11033076.11033870	-0.521778	1	0.0182797	1	-0.474423	1	-0.149453	1
chr1.11037392.11038488	-1.5367	0.0542791	-0.79885	1	-0.874628	0.839406	-0.31737	1
chr1.11043871.11046534	-0.412951	1	-0.118817	1	-0.437967	1	-0.224799	1
chr1.11065197.11066998	-1.13345	0.0443751	-0.358176	1	-1.04898	0.0795928	-0.985076	0.265802
chr1.11090743.11091439	-1.01229	0.641151	0.0334273	1	-0.971055	0.797494	-0.9198	1
chr1.11096996.11097824	0.96183	0.490076	0.381093	1	0.580973	1	0.490486	1
chr1.11105962.11106981	-0.608336	1	-0.736455	1	-0.564146	1	-0.307687	1
chr1.11111392.11111801	0.51276	1	0.461773	1	-0.196354	1	0.176847	1
chr1.11116612.11118166	0.427729	1	0.187364	1	0.32456	1	0.0222036	1
chr1.11120275.11121254	1.56605	0.0337496	0.893414	1	0.995971	0.751775	0.18619	1
chr1.11123495.11123938	-0.103297	1	-0.340008	1	-0.221372	1	0.110091	1
chr1.11139763.11140699	1.33281	0.00355754	0.739046	1	0.549064	1	0.320977	1
chr1.11144465.11145035	1.95289	0.00033811	1.35567	0.0841713	1.37198	0.0754916	0.811356	1
chr1.11147334.11148730	1.98825	6.60549e-06	1.28104	0.0471486	1.26736	0.0544123	0.479384	1
chr1.11151342.11152226	0.161423	1	0.323826	1	-0.367929	1	-0.346784	1
chr1.11168545.11170084	-0.54753	1	-0.08423	1	-0.252187	1	-0.0275433	1
chr1.11176913.11177301	0.932266	0.781513	0.736448	1	0.768974	1	0.426223	1
chr1.11177562.11178468	-2.28004	0.000399046	-0.367892	1	-1.26108	0.183701	-1.45987	0.0978801
chr1.11179608.11180458	0.529727	1	0.487063	1	0.28726	1	0.0856805	1
chr1.11181007.11181599	0.1983	1	0.172304	1	-0.585771	1	-0.133551	1
chr1.11183370.11183932	-2.08867	0.00810116	-1.22131	0.201533	-1.02824	0.542875	0.381439	1
chr1.11202494.11203331	-1.02658	0.530594	-0.963916	0.694281	-0.957998	0.685094	-0.254075	1
chr1.11214171.11214829	-0.0678507	1	-0.0155942	1	0.0964583	1	0.28797	1
chr1.11216380.11218249	0.106328	1	-0.171767	1	0.200583	1	0.0813114	1
chr1.11230509.11231857	0.569996	1	0.518901	1	0.197556	1	0.140031	1
chr1.11233769.11234358	0.56964	1	0.451959	1	0.393181	1	0.267837	1
chr1.11239568.11239895	-0.905811	1	-0.255778	1	-0.687742	1	-2.18018	0.664409
chr1.11244238.11244850	-0.601951	1	0.146476	1	-0.180598	1	-0.52639	1
chr1.11245070.11245677	-1.02084	0.823378	-0.898039	1	-1.04712	0.833274	-1.0495	1
chr1.11246822.11247492	1.14679	0.658282	0.925948	1	0.536877	1	-0.00469041	1
chr1.11252268.11253249	1.37545	0.0588608	1.03818	0.522171	0.648661	1	0.0842028	1
chr1.11265730.11266696	0.01604	1	-0.0233806	1	-0.0218401	1	-0.587045	1
chr1.11268180.11269219	-0.330557	1	-0.177212	1	-0.0440496	1	-0.267873	1
chr1.11279754.11281312	0.369704	1	-0.0239662	1	0.0354932	1	0.174432	1
chr1.11293789.11294894	-0.884917	0.743771	-0.079663	1	-0.162132	1	-0.30135	1
chr1.11320177.11320659	-0.302699	1	0.0423269	1	0.819663	1	-0.0512315	1
chr1.11320864.11322039	1.06392	0.785067	0.76894	1	0.782706	1	0.0780719	1
chr1.11328681.11330531	-0.0524889	1	0.274371	1	-0.437179	1	-0.518562	1
chr1.11352890.11353725	0.071198	1	0.0377635	1	0.0939659	1	-0.230307	1
chr1.11365175.11366157	-1.46288	0.215243	-1.0258	0.717365	-0.712361	1	0.640837	1
chr1.11383953.11384451	1.30717	0.854933	0.522031	1	0.666834	1	0.00260588	1
chr1.11385880.11386309	0.504053	1	-0.0312899	1	0.331639	1	-0.0107914	1
chr1.11399156.11400076	0.958562	1	0.609475	1	0.437067	1	0.266853	1
chr1.11405375.11407655	1.41436	0.0513608	1.13644	0.341744	1.24237	0.172647	0.748383	1
chr1.11413430.11414973	0.24538	1	-0.183451	1	-0.252186	1	0.0257291	1
chr1.11420048.11420419	0.607603	1	0.475387	1	-0.000479626	1	0.22765	1
chr1.11426729.11428234	1.69265	9.32097e-05	1.24392	0.0284603	0.957681	0.399625	0.648965	1
chr1.11430227.11430514	-0.350697	1	-0.466942	1	-0.602163	1	-1.49097	0.764373
chr1.11432603.11435152	0.598814	1	0.132596	1	0.259369	1	0.215275	1
chr1.11442529.11443754	1.86727	0.000207149	1.40966	0.0247491	1.16429	0.195015	0.718506	1
chr1.11446750.11447300	2.14074	0.00910736	1.72597	0.0964957	1.35383	0.444032	1.34198	0.626521
chr1.11450617.11452170	1.63842	0.00282914	1.11466	0.269787	0.927917	0.694087	0.534446	1
chr1.11457522.11459525	1.42175	0.00546147	0.751355	1	0.703693	1	0.293595	1
chr1.11466040.11466806	1.21058	0.243532	1.04995	0.61326	1.0043	0.68526	0.330102	1
chr1.11476982.11478864	1.08999	0.165895	0.777816	1	0.962452	0.424532	0.106782	1
chr1.11488867.11489826	1.10358	0.502073	1.09181	0.652519	1.19116	0.416236	0.886141	1
chr1.11493014.11494343	0.370796	1	0.725074	1	0.774873	1	-0.0753052	1
chr1.11507425.11508343	1.65176	0.0744202	1.19536	0.616648	1.11846	0.725635	0.656702	1
chr1.11516622.11517765	0.201466	1	0.0799658	1	0.476209	1	-0.137573	1
chr1.11549595.11550379	1.12271	0.542352	0.918962	1	1.11394	0.652113	0.757747	1
chr1.11551210.11551511	-0.952781	1	-0.625926	1	-1.06916	1	-1.31927	1
chr1.11554068.11554312	1.4248	0.651663	1.45259	0.807161	1.37804	0.852207	1.48311	0.906646
chr1.11559402.11560274	0.918376	0.765713	0.757391	1	0.947761	0.846073	0.694691	1
chr1.11564744.11565820	-0.104196	1	0.0349888	1	-0.0938174	1	0.300482	1
chr1.11565946.11566701	-0.071176	1	0.256359	1	-0.220122	1	-0.126463	1
chr1.11566771.11567417	0.27203	1	-0.0959373	1	-0.507954	1	-0.327709	1
chr1.11573477.11574241	-0.318045	1	-0.895598	1	-0.455457	1	0.352998	1
chr1.11577747.11578484	-0.17522	1	0.37175	1	0.341277	1	0.195965	1
chr1.11579902.11581298	0.835859	0.858602	0.679603	1	0.797166	1	0.264631	1
chr1.11585164.11585543	1.2329	0.423062	1.09148	0.830005	0.165854	1	0.061876	1
chr1.11587871.11588908	2.08829	4.57303e-05	1.22801	0.194028	0.72713	1	0.359135	1
chr1.11595183.11596075	-0.576752	1	-0.30721	1	0.040426	1	0.802869	1
chr1.11608268.11608754	0.260615	1	-0.0520634	1	-0.754129	1	-0.338699	1
chr1.11626943.11627683	-0.316161	1	-0.575515	1	-0.497845	1	0.0438147	1
chr1.11638333.11639073	1.23677	0.287746	0.13828	1	0.235921	1	-0.0717519	1
chr1.11650016.11650519	-0.3791	1	0.3014	1	0.129771	1	0.312148	1
chr1.11652314.11653676	0.426712	1	0.590957	1	0.57299	1	0.525004	1
chr1.11656591.11656935	0.971309	0.959292	0.243661	1	0.0343224	1	-0.324462	1
chr1.11657469.11658696	0.0621955	1	0.0638769	1	-0.149	1	-0.354972	1
chr1.11660185.11660824	0.709613	1	0.677099	1	0.846507	1	0.513401	1
chr1.11712294.11713141	0.46231	1	0.186203	1	0.463045	1	-0.254246	1
chr1.11732103.11732440	-0.143317	1	0.30317	1	0.537514	1	-0.526102	1
chr1.11738206.11738636	0.920558	0.952049	0.991164	1	0.805035	1	0.493311	1
chr1.11739385.11739748	0.421672	1	0.198475	1	-0.383966	1	0.090536	1
chr1.11739960.11740671	-1.84772	0.0230382	-1.80449	0.0026492	-1.49285	0.0450111	0.0531441	1
chr1.11740949.11741609	-0.250805	1	-0.274676	1	-0.128023	1	0.153855	1
chr1.11742226.11742978	0.31388	1	0.289584	1	0.438001	1	0.135754	1
chr1.11748024.11749226	0.408499	1	0.677466	1	0.24369	1	0.0202683	1
chr1.11750428.11751565	0.655048	1	0.767371	1	0.719465	1	0.152792	1
chr1.11765191.11765627	0.484026	1	0.208317	1	0.145163	1	-0.21913	1
chr1.11783867.11785277	-0.295998	1	0.085774	1	0.0757719	1	-0.370848	1
chr1.11788269.11789057	0.597017	1	0.243371	1	0.409504	1	0.305625	1
chr1.11793795.11794286	1.1627	0.681909	0.597356	1	0.315554	1	0.200151	1
chr1.11795181.11796549	-0.48081	1	0.179209	1	-0.949221	0.512436	-0.639195	1
chr1.11830017.11830693	1.82085	0.00798821	1.59414	0.0382327	1.29716	0.248024	1.14474	0.671584
chr1.11835815.11836608	1.64395	0.0404861	1.29027	0.312774	0.798894	1	0.568627	1
chr1.11842404.11843413	0.104688	1	0.338957	1	0.102545	1	-0.239048	1
chr1.11873699.11873962	-1.23947	0.638279	-0.923091	1	-0.917687	1	-1.30048	0.742478
chr1.11881848.11882747	0.80428	1	0.348024	1	0.419947	1	0.0532663	1
chr1.11894549.11896438	-0.055227	1	-0.278252	1	-0.306672	1	0.0532683	1
chr1.11912289.11913328	0.839986	1	0.771177	1	1.00884	0.993099	0.481133	1
chr1.11913720.11914206	1.85495	0.0474375	1.02921	1	0.343664	1	0.340499	1
chr1.11915858.11916248	-1.87868	0.695953	-0.016491	1	-0.378767	1	-0.552684	1
chr1.11936909.11938009	-0.468658	1	-0.659642	1	-0.527966	1	-0.502289	1
chr1.11938216.11938529	-1.03345	0.906461	-1.09372	0.876283	-0.479044	1	-0.126081	1
chr1.11955922.11956394	0.333117	1	0.141574	1	-0.100279	1	-0.8855	1
chr1.11975271.11975689	1.40031	0.301862	1.25987	0.595737	1.50921	0.230695	1.19473	0.885699
chr1.11977297.11978630	0.834717	1	0.901567	1	1.04261	0.74006	0.314965	1
chr1.11979171.11979624	0.127498	1	0.364262	1	0.0556412	1	0.551982	1
chr1.11982332.11983108	0.0718079	1	0.229667	1	0.224681	1	0.265677	1
chr1.11987969.11988375	-0.227485	1	-0.114796	1	-0.112015	1	-0.380916	1
chr1.11989180.11990341	-0.077459	1	0.151494	1	0.221519	1	-0.23576	1
chr1.11995986.11996930	0.16562	1	0.09862	1	-0.202239	1	-0.194125	1
chr1.12000531.12001105	-2.00881	0.0183618	-1.35312	0.150107	-1.66007	0.0256297	-1.59623	0.0860755
chr1.12008887.12009668	-1.21039	0.392167	-1.06531	0.624838	-1.08652	0.562613	-0.313175	1
chr1.12010348.12011135	-1.51676	0.115985	-1.12015	0.480288	-0.870597	1	-0.162243	1
chr1.12025473.12026318	-0.787927	1	0.14363	1	-0.501991	1	-0.684476	1
chr1.12028177.12028356	1.22531	0.804566	0.732217	1	0.336829	1	0.230329	1
chr1.12029276.12030161	0.903225	0.761809	0.596408	1	0.296382	1	0.503601	1
chr1.12031808.12032356	0.0478631	1	0.0660496	1	0.165065	1	0.153855	1
chr1.12055655.12056439	-1.28158	0.144031	-0.274789	1	-1.3505	0.0559506	-1.22301	0.247205
chr1.12092116.12093559	0.658167	1	-0.0316759	1	-0.00655694	1	-0.329759	1
chr1.12113066.12113839	0.421332	1	0.336912	1	-0.128503	1	-0.37534	1
chr1.12115186.12116141	0.914023	0.763552	0.273135	1	0.500156	1	0.751667	1
chr1.12117166.12117672	-1.15681	0.879664	0.78413	1	0.294881	1	1.16808	0.836361
chr1.12134455.12134869	-1.15448	0.997021	0.182453	1	-0.0235775	1	-0.291488	1
chr1.12147856.12149107	-0.696696	1	-0.914643	0.847138	-0.658447	1	-0.0479526	1
chr1.12162968.12164106	-0.513794	1	-0.485354	1	-0.567387	1	0.103451	1
chr1.12174019.12174694	0.689322	1	0.839211	1	0.228783	1	0.199197	1
chr1.12180196.12180934	-1.90257	0.177055	-0.514542	1	-0.797467	1	0.423279	1
chr1.12190546.12191317	0.728184	1	0.635165	1	0.477528	1	0.381459	1
chr1.12195379.12196403	1.60184	0.00352244	1.1254	0.235235	0.830512	0.984824	0.562078	1
chr1.12200680.12201207	0.893957	1	0.332049	1	0.520266	1	0.228164	1
chr1.12224606.12225185	0.713427	1	-0.328777	1	-0.533231	1	-0.211031	1
chr1.12230670.12231403	0.204747	1	-0.230274	1	-0.201957	1	-0.541864	1
chr1.12238323.12238851	-0.105522	1	0.268587	1	0.451127	1	1.12888	1
chr1.12241870.12242367	0.457081	1	-0.0248447	1	0.1632	1	-0.461431	1
chr1.12275945.12276897	-0.294084	1	-0.0333666	1	0.301944	1	0.00434857	1
chr1.12282326.12283171	0.309125	1	0.0357481	1	-0.0244565	1	-0.199951	1
chr1.12285197.12286141	1.86352	0.00399577	1.36058	0.155856	0.99185	0.795974	0.492003	1
chr1.12288337.12289040	-1.04388	0.617715	-1.59036	0.0350186	-1.25083	0.270767	-0.146507	1
chr1.12291939.12292745	0.347465	1	0.0802911	1	0.0324588	1	-0.155345	1
chr1.12307024.12307552	-0.513969	1	-0.742484	1	-0.56675	1	-0.476527	1
chr1.12310175.12311136	-1.04047	0.822257	-1.58252	0.149585	-0.954641	1	-0.958207	1
chr1.12319265.12320865	0.254099	1	0.263423	1	0.388943	1	0.273332	1
chr1.12333597.12334649	-0.220874	1	0.119743	1	-0.761902	1	-0.612767	1
chr1.12345457.12346130	-0.357906	1	-0.738806	1	-0.785336	1	-0.335733	1
chr1.12366996.12369045	-0.970355	0.60568	-0.829605	1	-0.700317	1	0.279539	1
chr1.12397951.12398818	-1.5857	0.0386669	-0.85663	1	-1.40493	0.0497147	-1.29778	0.196652
chr1.12399368.12400018	-2.09001	0.00973044	-1.7045	0.00814903	-1.49901	0.0489905	-0.355356	1
chr1.12405511.12406348	0.458645	1	0.0233122	1	-0.0685463	1	-0.311036	1
chr1.12406719.12407562	-0.641722	1	-0.0755737	1	-0.187471	1	0.192148	1
chr1.12409837.12410774	0.830578	0.939814	0.866462	1	0.906289	0.928314	0.385293	1
chr1.12437564.12438418	0.19819	1	-0.00432276	1	-0.353052	1	-0.122465	1
chr1.12452774.12453609	0.279824	1	0.0163914	1	0.0988134	1	0.277936	1
chr1.12465029.12465638	-1.11308	0.666441	-0.835845	1	-0.907168	1	0.369277	1
chr1.12475670.12476184	0.0851697	1	-0.283845	1	-0.506742	1	-0.427242	1
chr1.12476264.12476923	-0.444569	1	0.0387813	1	0.0284921	1	0.804442	1
chr1.12488467.12489658	-1.73589	0.0186125	-0.581693	1	-0.891666	0.837972	-0.811506	1
chr1.12499976.12501079	0.0494506	1	0.111452	1	-0.0159217	1	-0.134651	1
chr1.12504656.12505187	0.506151	1	0.454467	1	0.141825	1	-0.195179	1
chr1.12507468.12507935	0.449537	1	-0.336011	1	0.418226	1	0.534957	1
chr1.12508657.12509313	-0.625457	1	-0.420419	1	-0.281366	1	-0.713576	1
chr1.12509617.12511045	0.0871016	1	0.0485528	1	-0.112352	1	-0.0963529	1
chr1.12518928.12520385	0.625673	1	0.0811709	1	0.139267	1	0.15289	1
chr1.12526323.12527324	-0.0276765	1	0.301045	1	-0.050961	1	0.23733	1
chr1.12528218.12529316	-0.275827	1	-0.536009	1	-0.361605	1	-0.0512813	1
chr1.12539916.12540291	0.379669	1	-0.298235	1	0.102569	1	-0.0700805	1
chr1.12540842.12541894	-0.0531585	1	0.187369	1	0.286408	1	-0.278556	1
chr1.12555374.12556827	1.01039	0.258691	0.507508	1	0.450955	1	0.654157	1
chr1.12558697.12559009	-0.0967841	1	-0.512612	1	-0.401805	1	-0.35959	1
chr1.12564968.12565600	0.131902	1	0.821475	1	0.437818	1	0.409917	1
chr1.12568131.12569155	0.291116	1	0.0966244	1	-0.09447	1	-0.448929	1
chr1.12571787.12572841	-1.38307	0.0487971	-0.438038	1	-0.767725	1	-0.843925	1
chr1.12576878.12577600	-0.263883	1	-0.140212	1	-0.0680974	1	-0.149116	1
chr1.12579937.12580784	1.0937	0.284306	0.912801	0.823128	0.743421	1	0.282472	1
chr1.12587912.12589150	0.0812804	1	-0.665201	1	-0.000991817	1	0.0468185	1
chr1.12604323.12604735	-0.327949	1	-0.50822	1	-0.887169	1	0.433461	1
chr1.12619540.12621035	-0.334863	1	-0.267467	1	-0.458843	1	-0.0940473	1
chr1.12622946.12623632	0.290625	1	-0.0958057	1	-0.059039	1	-0.0242406	1
chr1.12636014.12636904	2.42935	3.01551e-06	1.30299	0.178864	0.973078	0.787871	0.74697	1
chr1.12640711.12641530	-1.91881	0.000589994	-0.326854	1	-1.60849	0.00230368	-1.51994	0.0150053
chr1.12657937.12659076	0.058802	1	-0.112137	1	0.138253	1	0.401063	1
chr1.12691713.12693592	-0.529205	1	-0.476599	1	-0.524147	1	-0.259439	1
chr1.12697635.12698256	-0.598851	1	-0.483916	1	-0.517547	1	-0.593864	1
chr1.12699115.12699341	1.81308	0.162206	0.994609	1	0.620221	1	0.328806	1
chr1.12701360.12701849	-0.470953	1	-0.443581	1	-0.377193	1	0.245662	1
chr1.12706320.12707102	-1.51415	0.116201	-0.905085	0.968999	-0.592829	1	-0.515548	1
chr1.12708928.12709200	-1.073	0.971945	-1.16248	0.979055	-0.553273	1	0.210326	1
chr1.12712995.12713362	-0.212468	1	-0.185009	1	-0.0498677	1	-0.753269	1
chr1.12715448.12715781	-0.602078	1	0.113089	1	-0.216541	1	0.00393945	1
chr1.12717878.12719236	-0.501087	1	-0.166965	1	-0.328693	1	-0.421523	1
chr1.12722548.12722875	0.252379	1	0.198155	1	-0.00630766	1	-0.650666	1
chr1.12728115.12728969	0.0857406	1	0.138838	1	-0.0430298	1	0.186356	1
chr1.12734541.12735587	0.628589	1	0.291364	1	-0.0858987	1	-0.276707	1
chr1.12746247.12747060	0.05793	1	-0.0955896	1	-0.52385	1	-0.40014	1
chr1.12749088.12749611	0.371787	1	0.285225	1	0.238422	1	0.356722	1
chr1.12761597.12762001	-0.330155	1	0.14139	1	-0.298507	1	0.0885696	1
chr1.12764146.12765518	-0.546813	1	0.341688	1	-0.0436622	1	0.152585	1
chr1.12766631.12767553	1.57052	0.0127295	1.17662	0.247872	1.12544	0.323409	0.76425	1
chr1.12770516.12771955	-0.727023	1	-0.539858	1	-0.664235	1	-0.135307	1
chr1.12783768.12786405	0.965719	0.177314	0.820218	0.656729	0.842511	0.529184	0.632442	1
chr1.12794863.12796249	-1.05852	0.507712	-0.330015	1	-0.988498	0.718585	-0.862322	1
chr1.12804643.12806489	0.996914	0.350393	1.00303	0.423765	1.05159	0.293749	0.477612	1
chr1.12814182.12814630	1.66141	0.0801741	1.05321	0.956555	0.341628	1	0.409129	1
chr1.12832815.12833693	-0.0137048	1	-0.296716	1	-0.180134	1	-0.357555	1
chr1.12834678.12834901	-0.0864205	1	-0.0766766	1	0.0361129	1	-0.45884	1
chr1.12835241.12837155	-0.518228	1	-0.26681	1	-0.612804	1	-0.751047	0.898817
chr1.12863909.12865700	0.11277	1	-0.185735	1	-0.116893	1	-0.341861	1
chr1.12874174.12874740	-0.543159	1	-0.22527	1	-0.459279	1	-0.251637	1
chr1.12875404.12876520	0.970294	0.607854	0.931352	0.89404	0.914766	0.879558	0.545751	1
chr1.12877350.12878523	0.622138	1	0.379689	1	0.680549	1	0.449972	1
chr1.12880415.12881414	-0.798418	1	-0.7849	1	-0.41771	1	-0.263171	1
chr1.12889903.12890621	0.877521	1	-0.440076	1	-0.0902337	1	0.237307	1
chr1.12905180.12906303	-0.196787	1	-0.160924	1	-0.0451125	1	-0.40228	1
chr1.12907204.12908127	1.68108	0.0120562	1.41746	0.0812613	1.00807	0.699652	0.62458	1
chr1.12908414.12908826	0.663113	1	0.487504	1	0.498089	1	-0.295102	1
chr1.12920318.12921206	0.460857	1	0.199169	1	0.194546	1	0.388122	1
chr1.12939121.12939567	-1.13644	0.778294	-0.793743	1	-0.342999	1	0.0635478	1
chr1.12942100.12943012	0.31526	1	0.152186	1	0.39199	1	-0.382028	1
chr1.12943364.12943599	-0.267747	1	-0.317115	1	-0.0327092	1	-1.13165	1
chr1.12947171.12948465	1.23773	0.0263397	0.616178	1	0.706778	1	0.339831	1
chr1.12949844.12950220	0.52052	1	0.456391	1	-0.162621	1	0.567732	1
chr1.12952575.12953337	0.00680645	1	0.0809252	1	0.0419506	1	-0.884273	1
chr1.12953700.12955107	-0.01844	1	-0.346217	1	-0.212417	1	0.0635082	1
chr1.12963922.12965451	0.749788	1	0.597987	1	1.01288	0.62418	0.0671207	1
chr1.12971634.12972094	0.219897	1	0.011078	1	-0.379217	1	-0.0465685	1
chr1.12973059.12974048	-0.387716	1	-0.282652	1	-0.398094	1	-0.479369	1
chr1.12974696.12975269	1.11073	0.613535	0.610046	1	0.635479	1	0.106483	1
chr1.12978279.12980037	1.20058	0.0674303	0.87255	0.747569	0.74719	1	0.240418	1
chr1.12984334.12986149	0.0966894	1	0.240954	1	0.156921	1	0.0191284	1
chr1.12990261.12990816	0.356496	1	0.181587	1	0.173467	1	-0.0662763	1
chr1.12990978.12993243	-0.139355	1	-0.284033	1	-0.364564	1	-0.138473	1
chr1.13001842.13002730	0.991854	0.725077	0.854514	1	0.587705	1	0.272242	1
chr1.13004738.13006010	-0.033896	1	-0.0204184	1	-0.0415849	1	-0.380886	1
chr1.13010575.13011675	-0.250449	1	-0.0616083	1	-0.215083	1	-0.31587	1
chr1.13018003.13019351	1.47733	0.00191512	0.888621	0.614608	0.897109	0.546855	0.610504	1
chr1.13033801.13034658	0.462581	1	0.528787	1	0.493836	1	0.125253	1
chr1.13037196.13037671	-0.540237	1	-0.487982	1	-0.400203	1	-0.814039	1
chr1.13042216.13043255	0.370574	1	0.660939	1	-0.0900751	1	-0.397567	1
chr1.13045426.13046019	0.376855	1	-0.410612	1	-0.0867799	1	-1.13578	1
chr1.13049904.13050763	-0.185821	1	-0.0654955	1	-0.247191	1	-0.564881	1
chr1.13052032.13052664	0.625509	1	0.374656	1	0.14175	1	-0.305967	1
chr1.13069371.13070081	-0.228838	1	0.567055	1	0.773334	1	0.493377	1
chr1.13084069.13084740	0.645613	1	0.0779976	1	0.0305773	1	-0.411365	1
chr1.13100813.13101340	0.27119	1	-0.00854498	1	0.19985	1	0.470069	1
chr1.13103397.13104725	0.788442	0.763395	0.645177	1	0.654212	1	0.262842	1
chr1.13117751.13118224	1.31027	0.223783	0.901589	1	0.787353	1	0.528586	1
chr1.13128124.13128984	0.11881	1	0.522905	1	0.162339	1	-0.33893	1
chr1.13134220.13134960	1.0993	0.149157	0.609234	1	0.407571	1	0.431787	1
chr1.13142049.13142845	-0.310771	1	0.000824397	1	-0.140975	1	-1.10132	0.737609
chr1.13142944.13143432	-0.496553	1	0.0801603	1	-0.610163	1	-0.250228	1
chr1.13146683.13147630	0.488779	1	0.774819	1	0.999631	0.674904	1.01321	0.854834
chr1.13151082.13151858	0.588594	1	0.270438	1	0.237054	1	0.0163846	1
chr1.13163504.13164626	0.631714	1	0.53553	1	0.523624	1	0.450662	1
chr1.13171104.13171840	-0.92107	0.707858	-0.703659	1	-0.747419	1	-1.59682	0.0316625
chr1.13176575.13177400	-1.68367	0.0158139	-1.25895	0.112811	-0.896323	0.804978	-0.859324	1
chr1.13178631.13179243	1.58002	0.0225366	1.15188	0.38053	1.07196	0.518407	0.628014	1
chr1.13183104.13184149	-0.863945	0.593056	-0.9247	0.535353	-0.653821	1	-1.3224	0.0368241
chr1.13188214.13189959	0.515242	1	0.36223	1	0.525223	1	0.406013	1
chr1.13194567.13194745	-1.011	1	0.61457	1	-0.0904319	1	-0.0310785	1
chr1.13194903.13197726	0.781041	0.468914	0.598414	1	0.552427	1	0.643644	1
chr1.13200269.13200675	-0.583972	1	-0.294902	1	0.206329	1	-0.200838	1
chr1.13203594.13205910	0.683971	1	0.551545	1	0.633559	1	0.554094	1
chr1.13214103.13215385	1.01659	0.275083	0.51467	1	0.303459	1	0.0141614	1
chr1.13216094.13216858	0.0948012	1	0.0256691	1	0.134182	1	-0.0564113	1
chr1.13217825.13218584	0.79117	1	0.259621	1	0.843519	1	0.0905088	1
chr1.13225356.13226191	-1.50951	0.0126515	-1.22658	0.0383316	-1.17253	0.0762329	-1.70201	0.000675131
chr1.13227322.13227533	0.34324	1	0.241606	1	0.342115	1	-0.316176	1
chr1.13228117.13228563	-1.39781	0.142849	-1.01395	0.64618	-0.706999	1	-1.28508	0.300272
chr1.13230661.13231790	0.165771	1	0.140251	1	0.168847	1	0.125577	1
chr1.13234633.13235680	1.20636	0.216126	1.29786	0.14164	1.26398	0.170138	0.79708	1
chr1.13238054.13238928	1.26946	0.105469	0.856081	1	0.857862	0.95822	0.00886992	1
chr1.13239998.13240672	0.160214	1	0.6344	1	0.826376	1	0.494963	1
chr1.13244477.13246334	0.40425	1	0.265549	1	0.281096	1	0.292855	1
chr1.13249557.13250060	0.331443	1	0.274751	1	0.479462	1	-0.444028	1
chr1.13251648.13252030	-1.00331	0.931132	0.241841	1	0.333497	1	-0.46973	1
chr1.13255249.13256658	-0.899228	0.590133	-0.475555	1	-0.545202	1	-1.18354	0.18691
chr1.13256754.13258009	-0.0576336	1	-0.053702	1	-0.0322448	1	-0.188786	1
chr1.13259502.13259851	0.677288	1	0.487469	1	0.780013	1	0.61786	1
chr1.13261397.13262005	0.421529	1	0.30137	1	0.209141	1	0.278603	1
chr1.13262734.13263277	0.242671	1	0.0448257	1	-0.0760672	1	-0.353952	1
chr1.13275628.13276735	-0.287605	1	0.034882	1	0.125101	1	-0.272795	1
chr1.13281136.13282004	-0.991463	0.531257	-0.877569	0.82019	-0.466746	1	-0.0329169	1
chr1.13286377.13287670	1.31035	0.0283901	0.936818	0.561356	0.870922	0.728758	0.523939	1
chr1.13287930.13288214	0.426574	1	0.531027	1	0.361774	1	0.242142	1
chr1.13288827.13289719	-0.581404	1	-0.80974	0.911424	-0.728523	1	0.291506	1
chr1.13290164.13290612	-2.32101	0.000110724	-1.43926	0.00873737	-1.59625	0.00231362	-1.63752	0.00473786
chr1.13292737.13293919	0.775067	0.832404	0.855551	0.766264	0.675974	1	0.561898	1
chr1.13295580.13295871	-0.24266	1	-0.18095	1	-0.660678	1	-0.572486	1
chr1.13296295.13296745	0.686549	1	0.360502	1	0.453376	1	0.150581	1
chr1.13299211.13300353	-0.478038	1	-0.176594	1	0.0157043	1	-0.0526526	1
chr1.13300645.13301003	0.748225	1	0.523282	1	1.07127	0.553797	0.581266	1
chr1.13304872.13306026	0.591647	1	0.407556	1	0.452379	1	0.755424	1
chr1.13308002.13308770	-0.00561288	1	0.567331	1	0.641847	1	0.310239	1
chr1.13313368.13315267	-1.55493	6.13871e-05	-0.803493	0.522972	-1.00415	0.059381	-0.769966	0.89276
chr1.13320253.13320679	-0.274874	1	0.0023461	1	0.0755153	1	0.248462	1
chr1.13326489.13327173	-0.482379	1	-0.112135	1	-0.238887	1	-0.63605	1
chr1.13327225.13327625	-1.29665	0.939663	0.483396	1	0.159643	1	0.752678	1
chr1.13329536.13329952	-0.601434	1	-0.0678324	1	-0.0655679	1	-0.665547	1
chr1.13333712.13334135	-1.8172	0.0172299	-0.88477	0.943809	-1.09745	0.374447	-1.46669	0.0844336
chr1.13335749.13336277	-1.69889	0.0487465	-0.734103	1	-0.839321	1	-0.832157	1
chr1.13341091.13342926	0.12134	1	0.197997	1	-0.0661592	1	0.0819496	1
chr1.13352503.13354044	0.586455	1	0.516693	1	0.46737	1	0.426793	1
chr1.13357631.13358355	-1.74855	0.0251549	-1.16958	0.271452	-0.973734	0.668679	-0.107811	1
chr1.13360495.13361388	-1.62136	0.000806914	-1.01593	0.132072	-1.01489	0.140847	-0.642637	1
chr1.13362327.13362950	-2.67728	7.88518e-06	-2.08157	1.01468e-05	-2.14431	1.26464e-05	-1.52789	0.0304227
chr1.13366323.13367426	-1.97141	4.56852e-08	-1.64861	2.17484e-07	-1.4842	3.25016e-05	-1.404	0.000613496
chr1.13372075.13374803	-0.797262	0.514348	-0.657827	1	-0.869997	0.365611	-0.908039	0.418981
chr1.13388099.13389013	0.324194	1	0.300786	1	0.353095	1	0.262045	1
chr1.13393187.13393757	-0.0660045	1	-0.481471	1	-0.483682	1	0.354093	1
chr1.13423585.13424209	-0.227898	1	-0.268317	1	-0.523167	1	-0.535528	1
chr1.13425509.13427417	-0.938151	0.134228	-0.479009	1	-0.6119	1	-1.12044	0.0146247
chr1.13427615.13428345	0.28231	1	0.185699	1	0.344993	1	-0.154959	1
chr1.13437460.13438599	1.83872	0.00134785	1.04203	0.566992	0.990154	0.657364	0.385716	1
chr1.13454389.13455283	-0.514722	1	-0.918422	1	-0.829323	1	0.0310532	1
chr1.13466610.13468355	-1.51731	0.0115162	-0.989718	0.417086	-0.971495	0.444741	-1.56422	0.00559066
chr1.13487526.13488501	1.25021	0.158004	0.574638	1	0.37436	1	-0.281047	1
chr1.13493654.13495453	0.690659	1	0.75813	1	0.881664	0.563472	0.215023	1
chr1.13500292.13500969	0.707056	1	0.295947	1	0.223664	1	0.218329	1
chr1.13531278.13533256	-0.834683	0.737871	-0.356572	1	-0.897749	0.673294	-1.01649	0.546685
chr1.13560891.13562362	1.88514	0.00249398	1.64943	0.014604	1.44318	0.0754916	1.05273	0.826172
chr1.13563617.13563816	-0.69985	1	0.475569	1	-0.273552	1	-0.46477	1
chr1.13567409.13569093	0.559771	1	0.553503	1	0.724049	1	0.0540498	1
chr1.13572443.13572790	1.31878	0.443742	0.606258	1	0.481308	1	0.110434	1
chr1.13573704.13575132	0.202173	1	0.174732	1	0.581451	1	0.0918881	1
chr1.13576902.13578427	0.281634	1	0.247649	1	0.498255	1	-0.0950867	1
chr1.13588882.13590407	-0.737446	0.651079	-0.810838	0.49775	-0.944179	0.115642	-0.818259	0.641608
chr1.13598818.13600365	0.474234	1	0.291494	1	0.444591	1	0.062923	1
chr1.13607638.13608366	0.439424	1	0.265022	1	-0.173273	1	-0.642405	1
chr1.13614126.13616192	0.611995	1	0.542899	1	0.209816	1	0.140221	1
chr1.13619819.13620775	1.35395	0.053527	0.706715	1	0.906323	0.797272	0.484942	1
chr1.13627147.13627983	0.272758	1	1.01918	0.89885	0.454905	1	0.79277	1
chr1.13636518.13637049	1.58747	0.0842123	1.27721	0.412597	1.69773	0.0445678	1.07666	0.989696
chr1.13639289.13640110	1.01099	0.602689	1.11395	0.50258	1.23112	0.270866	0.353174	1
chr1.13640313.13641576	2.30784	4.85751e-06	1.86171	0.000548141	1.52087	0.0256391	1.28535	0.233339
chr1.13647714.13648334	-1.36696	0.202047	-1.17214	0.387515	-0.976235	0.792705	-1.84318	0.0182567
chr1.13649368.13649988	-0.254152	1	-0.224967	1	-0.112176	1	-0.693225	1
chr1.13651406.13652136	0.24769	1	0.91811	1	0.839555	1	0.426992	1
chr1.13657642.13658114	0.796151	1	1.16777	0.675096	1.09368	0.787797	0.600118	1
chr1.13659472.13661151	-0.17844	1	-0.447069	1	-0.472275	1	-0.599729	1
chr1.13682729.13683674	-0.567968	1	-0.496314	1	-0.599445	1	-0.169574	1
chr1.13697467.13697713	-0.17551	1	-0.0608483	1	-0.314805	1	-0.836691	1
chr1.13698447.13699488	-0.427863	1	0.0729362	1	-0.382765	1	-0.437656	1
chr1.13706033.13706811	0.238558	1	-0.0321182	1	-0.229464	1	-0.393218	1
chr1.13738227.13739382	-1.20783	0.388987	-1.1216	0.527979	-1.09766	0.558587	0.304934	1
chr1.13752115.13753203	-0.85132	0.676061	-1.00413	0.335074	-0.530641	1	0.237925	1
chr1.13755500.13756286	-0.670899	1	-0.480644	1	-0.467847	1	-0.334582	1
chr1.13774857.13775848	0.614014	1	0.355207	1	-0.0939549	1	-0.398009	1
chr1.13779003.13779429	0.241045	1	0.394031	1	0.823832	1	0.367003	1
chr1.13783779.13784158	-0.478523	1	-0.321292	1	-0.097494	1	-0.0177472	1
chr1.13784410.13785082	-0.125402	1	-0.205147	1	-0.391872	1	-0.635776	1
chr1.13788879.13790072	-0.0528524	1	-0.299141	1	-0.335905	1	-0.436213	1
chr1.13801497.13802310	0.138707	1	-0.47296	1	-0.204339	1	-0.138362	1
chr1.13834571.13835681	-0.309529	1	-0.4562	1	-0.555771	1	0.0468315	1
chr1.13839911.13840411	-0.610433	1	-0.835371	1	-1.15584	0.36459	-1.14811	0.594879
chr1.13843776.13844665	0.794933	1	0.562049	1	0.0664356	1	0.0700001	1
chr1.13848650.13849783	0.723968	1	0.563281	1	0.771341	1	0.383308	1
chr1.13849946.13851470	-0.694949	1	-1.11866	0.243592	-1.04229	0.385839	-0.286986	1
chr1.13861012.13861366	-1.58242	0.14704	-0.724878	1	-0.99022	0.853751	-2.16199	0.00876188
chr1.13864280.13865526	-0.569073	1	-0.560957	1	-0.87871	1	-0.260516	1
chr1.13870214.13871696	0.2925	1	0.410494	1	0.62156	1	0.539371	1
chr1.13914081.13915303	-0.549554	1	-0.622266	1	-0.743297	1	-0.278307	1
chr1.13925843.13927211	0.886747	0.899001	0.0449283	1	0.0897601	1	0.565948	1
chr1.13935842.13936866	-1.66622	0.0236599	-0.227524	1	-1.31351	0.0894196	-0.866789	1
chr1.13938211.13939549	-0.286215	1	0.185966	1	0.410302	1	0.200072	1
chr1.13953668.13954100	-1.27952	0.982981	-1.02601	1	-1.0766	1	-0.469896	1
chr1.13979129.13980068	-1.04095	0.475895	-1.48712	0.0158036	-1.07153	0.356481	0.090234	1
chr1.13991321.13991878	-0.33027	1	-0.749843	1	-0.36468	1	-0.01006	1
chr1.13992488.13993394	-0.134714	1	-0.421914	1	-0.458955	1	0.0790457	1
chr1.13997728.13998879	-1.53081	0.0610285	-1.71746	0.00251724	-1.21492	0.186309	-0.210951	1
chr1.14008841.14009940	0.257541	1	-0.0377577	1	-0.476418	1	-0.378034	1
chr1.14011152.14012147	0.128613	1	-0.0578442	1	0.0127362	1	-0.24949	1
chr1.14016624.14017274	-1.0757	0.546143	-0.931687	0.889754	-0.938036	0.832783	0.201173	1
chr1.14041447.14042358	0.195609	1	-0.105699	1	-0.12436	1	0.0453039	1
chr1.14074885.14075750	-0.416048	1	-1.09812	0.71463	-0.897268	1	-0.42792	1
chr1.14100419.14101464	-1.2587	0.10983	-1.57667	0.00137236	-1.25778	0.0589229	-0.132596	1
chr1.14101905.14102425	0.0130479	1	-0.611348	1	-0.884596	1	-0.669387	1
chr1.14108104.14109762	-1.3279	0.0473749	-0.184311	1	-1.15463	0.133113	-1.09648	0.337057
chr1.14120766.14121675	-0.73341	1	-1.42478	0.0499305	-1.40765	0.0682564	-1.2569	0.305527
chr1.14124852.14125695	-0.32341	1	-0.31005	1	-0.242722	1	-0.863883	1
chr1.14126162.14127084	0.619752	1	0.164148	1	0.234457	1	0.423476	1
chr1.14129062.14130434	-2.11408	0.000698077	-1.65461	0.00186848	-1.57943	0.00649931	-1.94383	0.00056537
chr1.14140953.14141410	-0.796669	1	-0.484071	1	-0.765796	1	-1.5562	0.252245
chr1.14144070.14144684	-0.982535	0.822714	-0.941176	0.99019	-0.904792	1	-0.797463	1
chr1.14150533.14151732	-0.452776	1	-0.0408043	1	-0.379761	1	-0.297254	1
chr1.14162366.14163629	0.390274	1	0.19294	1	-0.409768	1	-1.09206	0.70178
chr1.14164913.14166237	0.0767883	1	-0.302775	1	-0.195008	1	-0.564065	1
chr1.14176473.14177411	-0.977132	0.661141	-0.868282	1	-0.737801	1	0.0370704	1
chr1.14180223.14180802	-3.68629	6.61135e-16	-2.86109	3.32046e-15	-2.65695	5.67381e-12	-3.62269	6.50688e-19
chr1.14181448.14182317	1.41555	0.0102814	0.717292	1	0.335167	1	-0.065839	1
chr1.14184125.14186308	-0.468297	1	-0.125321	1	-0.143798	1	-0.249869	1
chr1.14190058.14190708	-1.61941	0.343737	-0.642904	1	-1.08247	0.954378	-1.72013	0.330274
chr1.14192444.14193344	-0.960217	0.67173	0.350643	1	-0.10691	1	-0.263693	1
chr1.14198790.14199865	-0.912439	0.637484	-0.684914	1	-1.02429	0.386134	-1.262	0.157501
chr1.14201534.14202614	-0.20482	1	-0.0522865	1	-0.0333917	1	0.0804951	1
chr1.14204030.14205052	-0.518525	1	-0.515922	1	-0.485812	1	-0.0224067	1
chr1.14207971.14209173	1.14107	0.18589	1.02867	0.431218	1.01137	0.446023	0.468044	1
chr1.14218493.14219350	-2.29423	1.57794e-05	-0.591343	1	-1.3456	0.0395677	-1.74132	0.00168363
chr1.14219789.14220756	-1.19822	0.101652	-0.513981	1	-0.631545	1	-0.321129	1
chr1.14225281.14225731	-0.643681	1	-0.62942	1	-1.16013	0.690124	-0.445813	1
chr1.14227641.14227966	-0.417871	1	-0.470748	1	-0.676551	1	-0.161777	1
chr1.14229785.14230087	0.195062	1	0.372803	1	0.582418	1	0.319084	1
chr1.14234048.14234708	-2.02735	0.00340532	-1.87395	0.00219642	-1.71024	0.0121992	0.107087	1
chr1.14236031.14236522	-0.545931	1	-0.663052	1	-0.784172	1	-0.901795	1
chr1.14244316.14245392	-2.19099	0.00024165	-0.026104	1	-1.52591	0.0212211	-1.2068	0.345951
chr1.14248188.14249058	-0.262861	1	-0.570287	1	-0.447916	1	-0.347144	1
chr1.14252678.14253348	-0.544527	1	0.115236	1	-0.422176	1	-0.277423	1
chr1.14253911.14254375	-0.135843	1	-0.31949	1	-0.582322	1	-1.10668	0.947518
chr1.14261470.14261737	0.089012	1	-0.291925	1	-0.171374	1	-0.305684	1
chr1.14263251.14265843	-0.720051	1	-0.498721	1	-0.659509	1	-0.418887	1
chr1.14267765.14268699	-0.134314	1	-0.173979	1	-0.3908	1	-0.248966	1
chr1.14271714.14272444	0.104163	1	0.611026	1	0.345711	1	-0.291541	1
chr1.14274034.14274953	1.01386	0.524914	0.814006	1	1.00218	0.658164	0.0921768	1
chr1.14288003.14288977	-1.24005	0.248375	-0.329377	1	-1.06148	0.430251	-0.764728	1
chr1.14291901.14294753	-0.80617	0.540101	-0.0623127	1	-0.827521	0.492529	-0.947443	0.290466
chr1.14303307.14303884	-1.2719	0.33791	-1.57916	0.0398624	-1.42311	0.120862	-1.39846	0.258064
chr1.14304030.14305000	-1.30185	0.166563	-0.904481	0.859747	-0.906411	0.812927	-0.862772	1
chr1.14309359.14310626	-0.628377	1	-0.155858	1	-0.343439	1	-0.329835	1
chr1.14359626.14360800	-0.929231	0.970801	-0.187707	1	-0.234097	1	-0.428519	1
chr1.14370011.14371518	1.35592	0.0463953	0.893389	0.870939	0.783853	1	0.563591	1
chr1.14384366.14385550	0.0766019	1	-0.0812602	1	-0.230128	1	-0.249744	1
chr1.14455782.14457393	0.318891	1	0.340519	1	0.180449	1	0.0793166	1
chr1.14460429.14461565	1.6582	0.0038033	1.09275	0.361167	0.993985	0.565168	0.509385	1
chr1.14484273.14485113	-1.34671	0.2473	-1.23588	0.355038	-0.911694	1	0.50173	1
chr1.14505994.14507618	-0.797793	0.867067	-0.239191	1	-0.456024	1	-0.742039	1
chr1.14544601.14545007	-1.6696	0.26464	-1.11366	0.775711	-1.51231	0.226437	-0.625138	1
chr1.14552251.14553194	-0.245379	1	0.133397	1	0.241551	1	0.388212	1
chr1.14555822.14556685	0.667462	1	0.297487	1	0.230269	1	-0.218972	1
chr1.14570094.14571390	0.238767	1	0.224426	1	0.0020981	1	-0.319824	1
chr1.14579415.14579761	-0.933335	0.93409	-1.53648	0.13261	-1.44236	0.215421	-1.77688	0.107269
chr1.14584869.14585755	-0.613256	1	-0.703744	1	-0.920681	1	-0.119275	1
chr1.14590780.14591425	0.0922814	1	-0.343769	1	-0.341714	1	-0.550573	1
chr1.14596004.14596324	-2.1738	0.154714	-1.26874	0.674633	-0.942823	1	-2.20052	0.111585
chr1.14626754.14627587	-0.17196	1	-0.534616	1	0.376567	1	-0.333847	1
chr1.14630405.14631169	0.181871	1	0.116008	1	0.11155	1	0.404504	1
chr1.14635601.14636531	0.630099	1	0.319244	1	0.18526	1	0.161553	1
chr1.14637840.14638416	1.37693	0.0513992	0.736452	1	0.60327	1	0.508101	1
chr1.14646418.14647435	-0.0525032	1	0.0203495	1	0.120868	1	0.0242034	1
chr1.14669223.14669832	0.109063	1	0.630505	1	-0.155061	1	0.252494	1
chr1.14675115.14675924	0.435903	1	-0.237362	1	-0.481354	1	-0.313519	1
chr1.14681490.14681989	0.357421	1	0.252825	1	0.00922583	1	-0.311434	1
chr1.14685175.14686070	-0.248519	1	-0.100845	1	-0.621297	1	-0.582046	1
chr1.14686098.14686497	-2.75986	0.222922	-0.925423	1	-0.610769	1	-0.578469	1
chr1.14686669.14687795	1.15734	0.759864	1.28525	0.751563	0.812477	1	0.791103	1
chr1.14700418.14700892	0.977361	0.995446	0.760207	1	0.240063	1	0.40126	1
chr1.14701576.14702920	-0.0611623	1	0.0903787	1	0.00949825	1	0.370588	1
chr1.14704921.14705672	-0.281537	1	0.0765175	1	-0.40013	1	-0.300244	1
chr1.14709877.14710867	2.14631	4.24815e-05	1.64241	0.00734111	1.59359	0.0137997	1.26826	0.255354
chr1.14729085.14729558	0.502536	1	-0.030227	1	0.19407	1	0.195619	1
chr1.14738341.14738750	1.41093	0.109306	0.635154	1	0.259571	1	0.394843	1
chr1.14739712.14740675	-0.00921342	1	-0.212732	1	-0.342325	1	-0.61512	1
chr1.14744211.14744870	-0.102584	1	-0.225485	1	0.267112	1	-0.34236	1
chr1.14754930.14756476	0.697744	0.834885	0.517183	1	0.414367	1	0.385554	1
chr1.14757599.14758328	1.05996	0.460516	0.60414	1	0.143695	1	-0.00835792	1
chr1.14766904.14767109	1.07759	0.821213	1.09702	1	0.2876	1	0.0765231	1
chr1.14775135.14775825	-0.244688	1	0.117584	1	-0.256311	1	-0.188525	1
chr1.14816106.14817321	-1.00845	0.612881	-0.456212	1	-0.631061	1	-0.198332	1
chr1.14823245.14823733	-2.2516	0.00582287	-1.46564	0.0552513	-1.51588	0.0476576	-2.38688	0.000462906
chr1.14846897.14847758	-0.549626	1	-1.11977	0.663718	-1.38051	0.268768	-0.180964	1
chr1.14857807.14859169	-0.0991042	1	-0.146081	1	0.0213305	1	0.251698	1
chr1.14862062.14862868	0.119028	1	0.12661	1	-0.110459	1	-0.44799	1
chr1.14869512.14870822	0.656331	1	0.917006	0.837558	0.554239	1	0.534636	1
chr1.14899757.14900280	0.223368	1	-0.010007	1	-0.331048	1	-0.122572	1
chr1.14904055.14904773	1.3607	0.575602	1.04836	1	0.248331	1	0.709522	1
chr1.14918003.14919657	0.568538	1	0.503209	1	0.415401	1	0.141754	1
chr1.14979764.14981307	1.20054	0.0432566	0.639473	1	0.449759	1	0.321235	1
chr1.14995159.14996032	-0.30301	1	0.169996	1	-0.0365915	1	0.134142	1
chr1.14997734.14998810	-0.655723	1	-0.428392	1	-0.143363	1	-0.180097	1
chr1.15007332.15008165	0.182499	1	-0.00652423	1	0.00840857	1	-0.269678	1
chr1.15011643.15012156	0.515331	1	0.0884331	1	0.179666	1	-0.0137375	1
chr1.15026762.15027021	1.00683	1	0.741826	1	1.80936	0.655271	0.331451	1
chr1.15030985.15031351	0.188768	1	0.0765757	1	0.112032	1	0.492066	1
chr1.15055910.15056779	0.119913	1	0.105431	1	-0.245761	1	0.0782167	1
chr1.15059489.15060203	0.043251	1	0.515535	1	0.0658343	1	0.392818	1
chr1.15104284.15105024	1.35837	0.113228	1.085	0.536562	1.04031	0.606741	0.856595	1
chr1.15105774.15106309	1.75741	0.0430725	0.872279	1	0.545154	1	0.639405	1
chr1.15142604.15143187	0.886255	1	0.781907	1	0.547284	1	0.565632	1
chr1.15154513.15155742	1.1832	0.0582361	0.586917	1	0.20771	1	0.343198	1
chr1.15179573.15180652	-0.379174	1	-0.463259	1	0.0516333	1	0.335689	1
chr1.15181728.15182348	0.0146452	1	-0.0928649	1	0.47837	1	0.705727	1
chr1.15241875.15242753	1.07329	0.490468	1.10891	0.532996	0.782317	1	0.563277	1
chr1.15250469.15251019	1.58593	0.0737296	1.1666	0.58411	0.259699	1	-0.436088	1
chr1.15286110.15288056	0.874791	0.188723	0.44087	1	0.413547	1	0.318849	1
chr1.15289387.15289600	1.36091	0.109943	1.08128	0.542341	0.962214	0.802313	0.907378	1
chr1.15292389.15294679	0.464463	1	0.52503	1	0.407386	1	0.700586	1
chr1.15296359.15296922	1.09814	0.405113	0.473037	1	0.421872	1	0.233329	1
chr1.15307021.15308120	1.93748	0.000141047	1.49415	0.0138504	1.23692	0.138464	1.05792	0.586034
chr1.15317273.15317524	0.58517	1	0.759875	1	0.584626	1	0.241364	1
chr1.15327033.15327654	0.890942	0.745096	0.0643994	1	0.180763	1	0.325073	1
chr1.15333951.15334236	0.455954	1	0.303639	1	0.04644	1	-1.29361	1
chr1.15334482.15335276	1.29432	0.391496	0.984699	1	1.27137	0.485933	0.771878	1
chr1.15336826.15337585	0.787169	1	0.560294	1	0.727856	1	-0.246428	1
chr1.15343716.15344628	1.35419	0.0503089	0.789672	1	0.777651	1	0.46008	1
chr1.15352879.15353508	0.248089	1	0.15755	1	0.023959	1	-0.472019	1
chr1.15357908.15358901	-0.182166	1	-0.422569	1	-0.400323	1	0.43354	1
chr1.15367278.15367513	1.36653	0.319669	0.960397	1	0.74997	1	0.736592	1
chr1.15383119.15384182	1.27839	0.168225	1.21548	0.274402	1.22371	0.249435	1.10811	0.623184
chr1.15388900.15389819	1.29877	0.224467	1.10794	0.606055	1.035	0.732497	-0.0690326	1
chr1.15406585.15407276	0.537586	1	0.587619	1	0.575069	1	0.506301	1
chr1.15408365.15409832	1.08257	0.333619	0.592997	1	0.516714	1	0.596277	1
chr1.15413529.15414267	0.664412	1	0.152067	1	0.132608	1	0.048496	1
chr1.15417830.15418297	1.72474	0.072336	0.825758	1	0.717816	1	-0.0343018	1
chr1.15418426.15419570	0.399732	1	0.130824	1	0.180438	1	0.0724318	1
chr1.15423387.15424719	-0.9374	0.622621	-0.776136	1	-0.633327	1	0.368569	1
chr1.15426666.15427582	1.04291	0.389444	0.726947	1	0.895795	0.848825	0.655038	1
chr1.15428499.15429149	0.78701	1	0.83138	1	0.514698	1	0.401531	1
chr1.15434680.15435231	1.1778	0.424537	0.944738	1	0.703784	1	0.255214	1
chr1.15440699.15441527	1.79551	9.82159e-05	1.01939	0.37283	0.71386	1	0.28922	1
chr1.15444200.15445514	1.00518	0.561548	0.612372	1	0.380377	1	0.148904	1
chr1.15445706.15446635	-0.346416	1	-0.193074	1	-0.325234	1	0.244357	1
chr1.15451068.15452192	0.654719	1	0.310937	1	0.474281	1	-0.131063	1
chr1.15456732.15458071	2.18789	2.09891e-08	1.48727	0.00188862	1.29014	0.028483	0.910527	0.804116
chr1.15471412.15472156	0.501827	1	0.564805	1	0.621264	1	0.192017	1
chr1.15474301.15475879	1.33969	0.0286356	0.83843	0.956793	0.868198	0.785532	0.592093	1
chr1.15481182.15481752	0.42479	1	0.33913	1	0.218826	1	-0.155036	1
chr1.15482670.15484207	0.278776	1	-0.149851	1	-0.0813582	1	0.198682	1
chr1.15530888.15531105	1.04821	1	0.900787	1	0.427798	1	0.0911765	1
chr1.15533971.15534555	0.970883	0.716167	0.799356	1	0.664746	1	0.503315	1
chr1.15538760.15539973	-0.162658	1	0.0590262	1	-0.278342	1	-0.177806	1
chr1.15543771.15544885	-0.0841664	1	0.0556029	1	-0.411086	1	-0.240589	1
chr1.15550306.15551811	0.611477	1	0.742279	1	0.671273	1	0.356847	1
chr1.15557221.15557899	1.01598	0.661605	1.45153	0.108371	1.25031	0.318259	1.00301	1
chr1.15559006.15560890	1.14266	0.0551155	0.861471	0.612836	0.948319	0.317322	0.787713	1
chr1.15563612.15564338	0.789322	1	0.276437	1	0.580454	1	0.292879	1
chr1.15565600.15567014	0.884152	0.624298	0.815022	1	0.723828	1	0.438451	1
chr1.15569797.15571735	-0.0716888	1	0.00310074	1	0.00729532	1	-0.106955	1
chr1.15579148.15579692	0.675301	1	0.635894	1	0.553805	1	0.104509	1
chr1.15579920.15580444	0.193129	1	0.891622	1	0.570848	1	0.274021	1
chr1.15595183.15596408	0.362913	1	0.0505742	1	0.030759	1	-0.358923	1
chr1.15602298.15602561	0.0526535	1	-0.320617	1	-0.484227	1	0.0993676	1
chr1.15604992.15605942	0.377922	1	-0.233456	1	-0.0274098	1	0.402716	1
chr1.15607567.15607874	-0.0473319	1	0.0920229	1	0.131554	1	0.0660315	1
chr1.15609452.15609935	0.854279	1	0.548979	1	0.572394	1	-0.248605	1
chr1.15610037.15611401	0.13514	1	-0.194224	1	0.128753	1	0.262392	1
chr1.15615892.15617125	-0.0195449	1	0.206996	1	0.632725	1	0.0334113	1
chr1.15621748.15622608	0.562921	1	0.125907	1	-0.0620403	1	-0.220938	1
chr1.15624186.15624924	1.26499	0.116867	0.678027	1	0.682027	1	0.938293	0.950926
chr1.15625004.15625629	0.386974	1	0.0786629	1	0.118142	1	0.318361	1
chr1.15631170.15631498	1.44805	0.146992	0.601489	1	0.395955	1	0.520107	1
chr1.15631884.15632653	0.207152	1	0.468011	1	0.0600045	1	-0.444916	1
chr1.15634310.15634703	0.359514	1	0.103228	1	0.106436	1	-0.401673	1
chr1.15636349.15636769	0.576232	1	0.641866	1	0.738629	1	0.234093	1
chr1.15637835.15638828	1.87373	0.000200656	1.12746	0.266913	1.3949	0.0313448	0.698104	1
chr1.15649431.15650145	0.0451124	1	0.0973963	1	-0.566655	1	-0.543334	1
chr1.15651326.15653278	1.04159	0.0468836	0.57559	1	0.472361	1	0.283864	1
chr1.15656667.15657459	0.907997	0.776494	0.613612	1	0.664468	1	0.712068	1
chr1.15657987.15659016	0.533914	1	0.487225	1	0.617013	1	0.622142	1
chr1.15677034.15678588	1.22208	0.0387345	0.684613	1	0.650138	1	0.702637	1
chr1.15682432.15684305	0.582057	1	0.250337	1	0.269646	1	0.100556	1
chr1.15690818.15691767	1.0474	0.507462	0.968611	0.853956	1.00584	0.701681	0.457916	1
chr1.15695109.15696803	1.66955	0.00081085	1.1054	0.21757	0.923128	0.621447	0.434199	1
chr1.15709004.15709318	0.377223	1	-0.621603	1	-0.561966	1	-1.25648	1
chr1.15710048.15711444	-0.525487	1	-0.743389	1	-0.684258	1	-0.70373	1
chr1.15712510.15713229	1.69982	0.00715939	1.04926	0.588456	0.733694	1	0.153705	1
chr1.15717181.15717880	-0.207162	1	0.0192139	1	0.35567	1	0.0796137	1
chr1.15723294.15724221	-0.225781	1	-0.296597	1	-0.160774	1	0.288339	1
chr1.15725637.15726743	0.285306	1	-0.124808	1	-0.0523001	1	-0.0117368	1
chr1.15745416.15745708	2.26689	0.0368266	1.34782	0.816798	-0.271201	1	-0.330786	1
chr1.15748855.15750261	-0.557254	1	-0.757849	1	-0.38472	1	-0.529055	1
chr1.15754911.15755357	1.66141	0.0606248	1.03584	0.940032	0.57938	1	-0.272502	1
chr1.15770073.15771676	1.22348	0.0943726	0.555057	1	0.378687	1	0.184199	1
chr1.15776787.15777822	0.209117	1	-0.0386856	1	-0.349172	1	-0.2697	1
chr1.15778645.15779131	-0.685343	1	-0.420141	1	-0.528072	1	-1.1414	1
chr1.15791232.15792421	0.275995	1	-0.0608975	1	-0.251244	1	-0.622433	1
chr1.15805155.15806469	-0.974638	0.129731	-0.954537	0.184948	-1.10156	0.0295615	-0.990576	0.207779
chr1.15833232.15833868	-0.964215	0.685023	-0.74702	1	-0.669079	1	-1.19391	0.445491
chr1.15847807.15848415	0.140793	1	0.48616	1	0.667259	1	0.295318	1
chr1.15848549.15849708	1.22095	0.135376	0.690447	1	0.317692	1	0.0860798	1
chr1.15850593.15851475	0.19573	1	-0.16405	1	-0.318014	1	-0.682778	1
chr1.15853106.15853904	1.03864	0.421721	0.943002	0.782102	0.789138	1	0.559522	1
chr1.15874640.15875348	0.149333	1	0.062537	1	-0.140615	1	-0.390619	1
chr1.15892008.15893199	-0.167479	1	-0.234963	1	-0.393953	1	-0.489631	1
chr1.15896512.15896814	-0.155569	1	-0.0878744	1	0.108035	1	-0.32688	1
chr1.15899323.15900466	0.226439	1	-0.548792	1	-0.453897	1	-0.107994	1
chr1.15902278.15902924	0.18198	1	0.302979	1	-0.0721326	1	-0.529651	1
chr1.15912928.15914022	-1.61444	0.035229	-1.3067	0.118509	-1.46104	0.0437024	-1.93977	0.00235075
chr1.15914119.15915222	-0.467483	1	-1.02405	0.850653	-1.16631	0.5336	-1.31733	0.498471
chr1.15926897.15927719	-0.350302	1	-0.589063	1	-0.860579	1	-0.869386	1
chr1.15936229.15936861	0.170257	1	0.14879	1	0.185994	1	-0.180163	1
chr1.15942848.15944752	-0.964423	0.684991	-1.04141	0.585841	-1.06814	0.507822	-0.611418	1
chr1.15967119.15968097	-0.0334353	1	-0.198163	1	-0.407674	1	-1.08012	1
chr1.15972864.15973320	-1.1667	0.876453	-0.669035	1	-1.01213	1	-0.374531	1
chr1.15990877.15991752	-0.170518	1	-0.14141	1	-0.28086	1	-0.107459	1
chr1.15992527.15993084	-2.31752	0.000326059	-1.97705	4.21546e-05	-1.63887	0.00445416	-2.1156	0.000158905
chr1.15993351.15994454	-0.410983	1	-0.480478	1	-0.9101	0.394339	-0.662917	1
chr1.16058127.16060268	-0.393208	1	-0.0913561	1	-0.604652	1	-0.708918	1
chr1.16063969.16064796	0.0462246	1	0.0153215	1	-0.461224	1	0.0118791	1
chr1.16079063.16079363	-2.55152	0.0497459	-1.13058	0.823068	-1.27689	0.55229	-2.05618	0.0916765
chr1.16091747.16092291	-2.3801	6.82881e-05	-2.02635	8.23136e-06	-1.334	0.0511413	-2.2597	1.25665e-05
chr1.16092585.16093851	-0.934842	0.169517	-0.541306	1	-0.701358	1	-1.12768	0.0267845
chr1.16103963.16106377	-1.17248	0.012128	-0.834309	0.530882	-1.07632	0.0384264	-1.1301	0.036992
chr1.16111587.16112295	-1.77877	0.0273092	-0.158546	1	-1.27128	0.239358	-1.49818	0.128755
chr1.16112860.16113948	-0.128949	1	-0.3118	1	-0.401122	1	-0.676874	1
chr1.16114923.16115625	-0.309821	1	-0.519767	1	-0.560689	1	-0.936883	0.83276
chr1.16115945.16117067	0.696059	1	0.784646	1	0.65549	1	0.202086	1
chr1.16120356.16121202	-1.44186	0.0498238	-1.37617	0.0244278	-1.20927	0.115946	0.143354	1
chr1.16122743.16123410	-0.601897	1	0.327492	1	0.0471308	1	0.0329308	1
chr1.16129625.16130772	-0.167484	1	0.0311673	1	-0.157963	1	0.0181381	1
chr1.16131659.16131959	-0.937035	1	-0.899133	1	-1.02491	0.982264	-1.63288	0.317725
chr1.16177406.16178556	-0.619057	1	-0.298723	1	-0.315006	1	-0.0789997	1
chr1.16179056.16180346	0.922508	0.581612	0.392449	1	0.318097	1	0.106771	1
chr1.16187245.16188126	0.0180798	1	-0.126645	1	-0.448217	1	0.217556	1
chr1.16197953.16198562	-0.497749	1	-0.628217	1	-0.0974131	1	0.765673	1
chr1.16201606.16202422	-0.225845	1	-0.184686	1	-1.01608	0.93562	-0.444298	1
chr1.16215582.16217108	1.46699	0.000435145	0.988096	0.197662	0.864976	0.509412	0.408378	1
chr1.16224020.16225857	0.0692833	1	-0.363771	1	-0.529133	1	0.345621	1
chr1.16227427.16228613	1.47586	0.0273853	1.0714	0.450812	0.991081	0.606999	0.655045	1
chr1.16231144.16232724	-0.377981	1	-0.203077	1	-0.32441	1	0.0879148	1
chr1.16235821.16238398	0.625739	1	0.487381	1	0.349117	1	0.302658	1
chr1.16241693.16241953	0.514411	1	0.341489	1	0.428308	1	-0.233379	1
chr1.16248703.16250983	-0.398601	1	-0.347331	1	-0.201892	1	-0.114662	1
chr1.16253479.16254236	-2.44203	0.000146231	-1.69041	0.00447062	-1.14545	0.312131	-0.22943	1
chr1.16255775.16257174	-0.00833734	1	-0.416591	1	-0.251016	1	-0.137418	1
chr1.16258046.16258974	-0.631806	1	-0.504145	1	-0.358871	1	-0.0464357	1
chr1.16259919.16260340	0.36056	1	-0.0939943	1	0.104868	1	-0.00297586	1
chr1.16261870.16262499	-0.345325	1	-0.762367	1	-0.208293	1	-0.341007	1
chr1.16265781.16266359	-1.1804	0.548256	-0.445976	1	0.0048641	1	0.176757	1
chr1.16266876.16267895	-1.01562	0.514651	-0.885449	0.868484	-0.967145	0.59511	-0.34131	1
chr1.16268425.16269584	0.774489	0.817008	0.298662	1	0.471033	1	0.422246	1
chr1.16271684.16272744	-0.322885	1	-0.22759	1	-0.0237195	1	-0.508694	1
chr1.16274435.16275490	0.312907	1	0.157115	1	0.642205	1	0.152453	1
chr1.16277915.16278437	-0.0471654	1	-0.545797	1	-0.751793	1	-0.678267	1
chr1.16293503.16295298	0.296119	1	0.0669533	1	0.114751	1	-0.0855696	1
chr1.16300271.16300857	0.953945	0.639624	0.828369	1	0.794492	1	0.491184	1
chr1.16304096.16305210	0.59098	1	0.193035	1	0.0814934	1	-0.1307	1
chr1.16312033.16313490	1.04354	0.373923	0.589585	1	0.757308	1	0.165549	1
chr1.16330425.16330866	1.78737	0.075372	1.15552	0.861508	1.39326	0.410268	0.852565	1
chr1.16334430.16335440	0.435628	1	0.18301	1	0.649972	1	-0.025593	1
chr1.16336093.16336924	0.037495	1	-0.417747	1	-0.185578	1	-0.251657	1
chr1.16346800.16347600	2.71177	3.3782e-07	2.00817	0.000645709	1.59314	0.0365271	1.31774	0.31807
chr1.16355841.16357044	0.451166	1	0.525196	1	0.401062	1	0.19627	1
chr1.16361846.16363198	-0.680577	1	-0.900497	0.589449	-0.568779	1	0.0753619	1
chr1.16371983.16372814	-0.882804	0.693506	-0.693539	1	-0.38023	1	0.0589274	1
chr1.16374502.16375464	-0.748021	1	-0.676803	1	-0.695678	1	0.0780135	1
chr1.16399263.16400224	0.415924	1	0.508319	1	0.61239	1	0.346888	1
chr1.16407948.16409592	0.838263	0.530968	0.544338	1	0.498623	1	0.57534	1
chr1.16409959.16410734	1.04519	0.404321	0.719157	1	0.51614	1	0.321073	1
chr1.16411861.16412321	0.950268	0.839329	0.175633	1	0.400108	1	0.154887	1
chr1.16433476.16433900	-0.458161	1	-0.277774	1	-0.304605	1	-0.423331	1
chr1.16435104.16436238	0.267217	1	0.0697199	1	0.210037	1	0.415876	1
chr1.16440093.16440628	-0.510289	1	-0.407191	1	-0.668021	1	-0.612725	1
chr1.16441974.16442187	0.748337	1	0.78136	1	0.613643	1	0.542961	1
chr1.16465550.16467085	0.547922	1	0.641573	1	0.883049	0.601209	0.605788	1
chr1.16468537.16469739	0.887175	0.539754	0.850859	0.799818	0.640309	1	0.445889	1
chr1.16484390.16485255	0.731688	1	0.436697	1	0.284849	1	0.0431676	1
chr1.16485633.16486210	0.070209	1	-0.131291	1	0.110932	1	0.444017	1
chr1.16512599.16513714	0.75901	1	0.469547	1	0.669788	1	0.632774	1
chr1.16518131.16520749	-0.400881	1	-0.436513	1	-0.507317	1	-0.6066	1
chr1.16544946.16545623	-2.361	0.000600802	-1.27912	0.149306	-1.196	0.251701	-2.16186	0.000418076
chr1.16546486.16547540	-2.70843	7.20542e-13	-1.59627	1.09313e-06	-1.78854	3.3017e-08	-2.63362	5.88489e-16
chr1.16554692.16555259	-0.427977	1	-0.315733	1	-0.287811	1	-0.727554	1
chr1.16559191.16560226	0.435811	1	0.286994	1	0.0269159	1	-0.0833104	1
chr1.16564581.16565586	-0.174193	1	0.248681	1	0.280682	1	-0.251599	1
chr1.16565998.16567566	-0.351062	1	-0.072578	1	-0.149595	1	-0.0512835	1
chr1.16575468.16575908	-0.44181	1	1.15133	1	1.20377	0.958624	1.06051	1
chr1.16586037.16586493	-0.356744	1	0.00902017	1	0.372823	1	0.748139	1
chr1.16586672.16588213	-1.37434	0.0165431	-0.876616	0.523771	-0.682022	1	-0.543714	1
chr1.16592342.16592568	0.0354148	1	-0.296368	1	0.267866	1	0.222538	1
chr1.16604999.16605930	0.970306	0.509848	0.564353	1	0.507332	1	0.154347	1
chr1.16606628.16607715	-0.374262	1	0.0156568	1	0.0191464	1	-0.220887	1
chr1.16618432.16619901	-1.0898	0.0398228	-0.955569	0.187771	-1.10951	0.0277958	-1.10602	0.0581866
chr1.16636162.16637711	-0.0956361	1	-0.318182	1	-0.386517	1	-0.637924	1
chr1.16656423.16657683	-0.862893	0.338458	-0.802254	0.6839	-0.948615	0.186101	-0.681714	1
chr1.16664877.16666088	-0.862411	0.27812	-0.566441	1	-0.766248	0.677801	-1.00132	0.118382
chr1.16671364.16672078	0.519054	1	0.586903	1	0.387939	1	0.27231	1
chr1.16676609.16677483	-0.469596	1	-0.225409	1	-0.461948	1	0.135661	1
chr1.16678763.16679525	0.527642	1	0.23062	1	0.226043	1	-0.289653	1
chr1.16683741.16684185	0.152953	1	0.0233635	1	-0.120441	1	-0.0556565	1
chr1.16687907.16689988	-0.973944	0.154452	-0.613111	1	-0.911159	0.280542	-1.30813	0.00366532
chr1.16696562.16697145	-1.73827	0.184695	-1.22487	0.511681	-0.39895	1	0.249877	1
chr1.16700024.16700558	1.34902	0.486323	0.758896	1	0.297137	1	-0.224306	1
chr1.16702697.16704605	-0.000751645	1	0.146572	1	-0.1561	1	-0.828123	1
chr1.16717807.16718548	0.677193	1	0.943899	1	0.0827814	1	0.499226	1
chr1.16734827.16735655	-1.46715	0.219164	-1.4636	0.104497	-1.24334	0.328095	-0.074504	1
chr1.16745555.16746682	-0.365713	1	-0.11838	1	-0.302091	1	-0.539307	1
chr1.16748692.16749421	0.0721347	1	-0.315094	1	-0.258985	1	-0.441862	1
chr1.16758747.16759841	-0.726391	1	-0.889012	1	-0.941125	0.957393	-0.422345	1
chr1.16768189.16768740	-0.426434	1	-0.823571	1	-0.775335	1	-0.753588	1
chr1.16798006.16799123	-0.636559	1	-0.740691	1	-0.86632	0.483593	-0.956481	0.392626
chr1.16809355.16810431	-0.820825	1	-1.01082	0.934832	-0.862227	1	-0.0948359	1
chr1.16811095.16811443	0.922262	1	0.193205	1	0.346297	1	0.10832	1
chr1.16815803.16817056	-0.261198	1	-0.551737	1	-0.778077	1	-0.489776	1
chr1.16821041.16821632	-0.0213011	1	-0.262939	1	-0.438745	1	-0.330366	1
chr1.16846441.16847015	-0.503082	1	-0.852882	1	-1.38113	0.681399	-0.726203	1
chr1.16868255.16869072	-1.09602	0.675352	-1.6177	0.0842892	-0.929118	1	-0.0692991	1
chr1.16904772.16905331	-0.00671278	1	0.227872	1	-0.121175	1	-0.656861	1
chr1.16916387.16917641	-0.278968	1	-0.600898	1	-0.10815	1	-0.12236	1
chr1.16929064.16930947	-0.172999	1	0.0668054	1	-0.0882756	1	-0.0794335	1
chr1.16934302.16935354	-0.632747	1	-0.829835	1	-0.640922	1	-1.06607	1
chr1.16957803.16958459	0.107477	1	0.125546	1	-0.0865699	1	0.354973	1
chr1.16964324.16965217	-1.82145	0.00546189	-0.161625	1	-1.37089	0.0515158	-0.878932	1
chr1.16979495.16980622	-0.859844	0.821825	-0.380885	1	-0.333535	1	-0.204533	1
chr1.16981587.16982361	-1.06731	0.644847	-1.21909	0.375541	-1.38732	0.182271	-1.13922	0.753635
chr1.16987135.16988350	-0.693792	1	-0.560285	1	-0.661939	1	-1.08965	0.863639
chr1.16996579.16997400	-1.54467	0.276445	-0.927129	1	-1.01883	0.897303	-0.611083	1
chr1.17001832.17002372	-2.452	1.33499e-05	-2.62384	1.45597e-10	-2.35991	9.84404e-08	-3.36169	2.43428e-11
chr1.17003022.17003829	-0.43907	1	-0.188374	1	0.00380039	1	-0.183282	1
chr1.17007737.17008908	-1.24121	0.211088	-1.20633	0.173814	-1.09251	0.35095	-1.3133	0.177247
chr1.17009000.17011243	-2.98341	1.08496e-16	-2.2255	6.07608e-14	-2.16342	6.28654e-12	-2.9952	2.25274e-20
chr1.17015708.17016970	-1.71696	0.0427515	-1.06429	0.541358	-1.2766	0.196091	-1.72927	0.0271244
chr1.17023256.17025278	0.0993996	1	-0.0871704	1	-0.00224342	1	-0.122553	1
chr1.17033365.17035010	-0.204865	1	-0.187799	1	-0.25064	1	-0.546877	1
chr1.17041196.17041984	-0.593218	1	-0.839655	1	-0.714515	1	-0.889226	1
chr1.17042819.17043842	-0.525464	1	-0.100825	1	-0.197267	1	-0.195458	1
chr1.17051664.17052020	-1.51764	0.113018	-1.81851	0.00319432	-1.77233	0.0078474	-2.1519	0.00219587
chr1.17053723.17054818	-1.33895	0.09722	-1.01779	0.43323	-1.18651	0.155974	-1.24433	0.192776
chr1.17058763.17061242	-1.97838	1.1e-05	-1.71265	1.17748e-05	-1.45086	0.00185451	-1.97056	1.77754e-06
chr1.17084807.17085866	-1.27846	0.11434	-0.892068	0.78167	-0.617079	1	-1.29	0.126921
chr1.17087891.17088605	-1.80602	0.0101393	-1.70569	0.00228433	-1.35902	0.0706764	-2.78962	9.00052e-07
chr1.17096587.17098964	-2.79378	1.33583e-19	-2.0299	1.11767e-11	-1.83778	1.31664e-08	-1.89123	3.10207e-08
chr1.17116561.17117741	-3.95609	3.15738e-13	-3.03601	2.11804e-12	-2.53511	8.39566e-08	-3.57332	1.25973e-13
chr1.17119806.17120486	-1.70812	0.0148544	-1.09686	0.223242	-1.03353	0.346528	-1.4536	0.0374058
chr1.17120890.17121402	-0.240622	1	-0.501547	1	-0.287822	1	-0.963408	1
chr1.17122836.17124000	-0.703568	0.79966	-0.710914	0.973119	-0.723444	0.840016	-0.987013	0.112413
chr1.17132092.17132620	-0.2097	1	0.0303987	1	0.55549	1	-0.288779	1
chr1.17145059.17146435	-0.476472	1	-0.656794	1	-0.555435	1	-0.641246	1
chr1.17154094.17154854	-0.146936	1	0.239228	1	0.128861	1	-0.160195	1
chr1.17155356.17156196	0.264538	1	0.375136	1	0.502856	1	0.132602	1
chr1.17156596.17157276	0.2176	1	0.262705	1	0.410638	1	-0.321447	1
chr1.17163181.17164176	-0.963454	0.2715	-0.994307	0.223793	-0.892419	0.465362	-1.18753	0.0635057
chr1.17172265.17173328	-0.892532	0.962104	-0.986406	0.902725	-0.841529	1	-1.12769	0.818002
chr1.17201671.17202084	-0.769322	1	-0.45701	1	-0.986854	1	0.0914688	1
chr1.17302366.17303657	-0.487029	1	-0.011203	1	0.0847356	1	-0.543298	1
chr1.17304908.17305903	-0.0846242	1	-0.402193	1	0.0910136	1	-0.657353	1
chr1.17309639.17310645	-0.557161	1	-0.485411	1	-0.392771	1	-0.683801	1
chr1.17311267.17312084	-1.48432	0.363959	-1.1759	0.748612	-1.00076	1	-0.82033	1
chr1.17337018.17338368	-3.23127	1.58818e-10	-3.04127	1.78775e-11	-2.47403	8.15423e-07	-3.78921	1.90415e-15
chr1.17363428.17364317	-0.63765	1	-1.03496	1	-0.842148	1	-1.01019	1
chr1.17366093.17366680	-1.10449	0.744492	-1.86885	0.0369743	-1.6571	0.119	-0.65091	1
chr1.17377255.17378353	-2.12295	9.76084e-05	-1.60507	0.000505246	-1.22905	0.0610044	-2.20559	2.1003e-06
chr1.17406013.17407220	-0.389395	1	-0.810166	1	-0.640406	1	-0.74998	1
chr1.17416672.17417299	-0.722501	1	-0.573066	1	-0.569301	1	-0.769946	1
chr1.17421155.17421619	-2.33265	0.00311926	-2.492	9.16822e-06	-1.83032	0.00840165	-2.45702	0.000307364
chr1.17426535.17427474	-3.65189	3.58265e-09	-3.16325	1.90179e-12	-2.43262	9.9822e-07	-3.56912	1.42798e-11
chr1.17448638.17449848	-2.5106	1.07953e-05	-1.43547	0.0281303	-1.97761	9.73176e-05	-2.19077	3.64669e-05
chr1.17480399.17481599	-2.88078	1.23392e-08	-2.2002	1.19172e-07	-1.92564	3.42632e-05	-2.98051	2.9354e-11
chr1.17485340.17486139	-0.885144	1	-0.450589	1	-0.264526	1	-0.50507	1
chr1.17537039.17538504	-1.05806	0.530215	-1.35943	0.10718	-0.772601	1	-1.28487	0.314949
chr1.17544623.17545687	0.0097409	1	-0.870401	1	-0.288147	1	-0.621882	1
chr1.17569893.17570727	-0.802182	1	-0.802112	1	-0.169884	1	-1.06721	0.984373
chr1.17600000.17601507	-0.14736	1	-0.598363	1	-0.30304	1	-0.105287	1
chr1.17608454.17609025	-1.14921	0.722144	-0.960353	1	-0.492156	1	-0.785536	1
chr1.17629382.17630864	-0.72829	0.88751	-0.798391	0.757913	-0.927677	0.296411	-0.9963	0.28159
chr1.17642116.17643234	-0.125205	1	0.020982	1	-0.00879254	1	-0.132889	1
chr1.17646686.17647342	-2.19939	0.00769195	-1.53314	0.0232725	-0.701931	1	-0.0448239	1
chr1.17664861.17665252	-0.400502	1	0.104844	1	-0.0939544	1	-0.352115	1
chr1.17688472.17688787	-0.197618	1	-0.812011	1	-0.102243	1	-0.715204	1
chr1.17716356.17716676	-0.617937	1	-0.397104	1	-0.817111	1	-0.24483	1
chr1.17717600.17718278	-0.0843603	1	0.0357196	1	0.217703	1	-0.295007	1
chr1.17718404.17719345	1.09848	0.479	0.79961	1	0.551035	1	0.216847	1
chr1.17726802.17728400	0.656235	1	0.345355	1	0.239325	1	0.256337	1
chr1.17735265.17736298	0.622317	1	0.282615	1	0.36591	1	0.179891	1
chr1.17740550.17741332	-0.265104	1	0.304563	1	0.230588	1	-0.0918679	1
chr1.17742013.17742721	-0.503595	1	0.301415	1	-0.0117027	1	-0.477236	1
chr1.17746950.17747456	-0.992188	1	-0.164182	1	-0.929259	1	0.22343	1
chr1.17750664.17750915	-0.177192	1	-0.768012	1	-0.261535	1	-0.0160207	1
chr1.17753053.17754407	0.30003	1	0.0858478	1	-0.20027	1	-0.0570186	1
chr1.17754897.17755742	1.75739	0.00378412	1.21396	0.246329	1.26202	0.178371	0.310638	1
chr1.17759426.17760385	-0.840324	1	-0.300078	1	-0.134811	1	-0.222075	1
chr1.17762913.17763253	0.805072	1	1.10952	1	1.41776	1	1.46501	1
chr1.17805083.17805850	-0.486503	1	-0.682489	1	-0.371797	1	-0.412473	1
chr1.17825496.17826275	-0.10249	1	0.00558579	1	-0.0932443	1	-0.541625	1
chr1.17828411.17829052	-0.0559095	1	-0.186154	1	-0.235858	1	-0.110002	1
chr1.17838306.17839060	-0.586303	1	-0.249254	1	0.026256	1	-0.0327735	1
chr1.17856505.17858099	0.193418	1	0.0407707	1	0.240161	1	-0.750934	1
chr1.17873151.17874349	0.868755	0.875044	0.815358	1	0.62926	1	0.316193	1
chr1.17891787.17893506	0.883806	0.542331	0.493831	1	0.288729	1	0.574468	1
chr1.17909929.17910265	1.4391	0.296312	0.642912	1	0.136928	1	0.0223219	1
chr1.17926214.17926528	-1.71313	0.424341	-1.03648	1	-0.891596	1	-0.459181	1
chr1.17929462.17930015	0.556758	1	0.149844	1	0.445962	1	0.382909	1
chr1.17935166.17936130	-0.0319193	1	0.0709853	1	0.216307	1	0.0764361	1
chr1.17949274.17949780	-1.91985	0.485098	-0.523615	1	-0.511562	1	-1.75291	0.683161
chr1.17980497.17981292	0.0955723	1	-0.13802	1	-0.127771	1	-0.130659	1
chr1.17997089.17998194	0.91103	1	1.2329	0.627186	1.03312	0.980093	0.588635	1
chr1.18009323.18010186	0.893402	1	0.714675	1	0.277038	1	-0.152067	1
chr1.18012781.18013367	0.465925	1	-0.200682	1	-0.397584	1	-0.612326	1
chr1.18016326.18016607	0.441652	1	0.799847	1	1.30749	0.864275	0.903752	1
chr1.18025413.18026582	0.650303	1	0.14796	1	-0.071183	1	-0.109425	1
chr1.18029843.18030956	-1.47917	0.0465633	-1.08019	0.331452	-0.660771	1	0.106672	1
chr1.18039888.18040229	-1.09718	0.764185	-0.339061	1	-0.625008	1	-0.403957	1
chr1.18041170.18042062	-0.864919	0.746507	-0.969709	0.511791	-0.77554	1	0.297406	1
chr1.18043719.18044472	-0.682166	1	-0.400623	1	-0.827583	1	0.718967	1
chr1.18057134.18059286	0.80324	0.497822	0.438128	1	0.327133	1	0.324546	1
chr1.18105896.18107350	-0.290126	1	-0.291104	1	-0.357872	1	-0.396488	1
chr1.18116251.18117946	0.566126	1	0.460308	1	0.269501	1	0.0579033	1
chr1.18129713.18130414	-1.71145	0.0590941	-1.00083	0.753625	-0.914104	0.940581	-0.276094	1
chr1.18131106.18132198	0.766747	0.95779	0.316831	1	0.146082	1	0.0205677	1
chr1.18145637.18146997	1.54481	0.0204197	0.879563	1	0.940505	0.791624	0.367908	1
chr1.18147822.18149184	-0.501229	1	0.0291899	1	-0.19035	1	-0.168869	1
chr1.18168105.18168853	0.458478	1	-0.0774828	1	-0.374252	1	-0.181577	1
chr1.18170445.18171070	-1.43161	0.549079	-0.372575	1	-0.0469385	1	-0.430882	1
chr1.18180992.18182002	-2.05267	0.00616694	-1.74674	0.00472122	-1.75587	0.00679481	-1.78406	0.0146732
chr1.18190674.18192369	0.937581	0.260559	0.890069	0.444949	0.800596	0.745433	0.680661	1
chr1.18241605.18242384	0.263258	1	-0.133625	1	-0.046033	1	-0.346695	1
chr1.18270290.18270913	-0.518977	1	-0.929136	1	-1.27396	0.599766	-1.21278	0.966747
chr1.18288924.18289368	0.883863	0.892571	0.307485	1	-0.10577	1	-0.4261	1
chr1.18293624.18294172	0.631424	1	0.428334	1	0.0107016	1	0.188011	1
chr1.18295169.18295752	-0.0241112	1	-0.0204125	1	-0.644938	1	-0.702818	1
chr1.18307342.18309046	-0.00901174	1	0.14644	1	0.451198	1	0.308277	1
chr1.18313408.18314028	0.0713882	1	0.195172	1	0.0923912	1	-0.034994	1
chr1.18315551.18316044	0.287142	1	0.269135	1	-0.357819	1	-0.14627	1
chr1.18319451.18321204	0.165856	1	0.444881	1	0.0697906	1	-0.312586	1
chr1.18333658.18334697	0.580724	1	0.181811	1	0.806242	1	-0.235802	1
chr1.18336824.18337865	-0.44631	1	-0.83764	1	-0.841656	1	-0.766146	1
chr1.18352882.18354504	0.777872	1	0.793549	1	0.457203	1	0.0551988	1
chr1.18359659.18360607	0.478877	1	0.425155	1	-0.199571	1	-0.50194	1
chr1.18364472.18364795	-0.0622858	1	-0.446056	1	-0.632557	1	0.486084	1
chr1.18371449.18372369	-0.56652	1	-0.462873	1	-0.211241	1	-0.583363	1
chr1.18376989.18378542	0.413462	1	0.330736	1	0.141495	1	-0.33367	1
chr1.18402408.18403140	-1.08637	0.607139	-0.838015	1	-1.13815	0.467406	-0.00242925	1
chr1.18404250.18404872	-0.839423	1	0.0178148	1	-0.0932652	1	0.0991172	1
chr1.18410859.18411194	0.101976	1	0.374284	1	-0.230356	1	-0.254481	1
chr1.18412654.18413227	0.467842	1	0.832591	0.933557	0.108811	1	-0.244643	1
chr1.18415820.18416885	-1.981	0.00377228	-1.12812	0.363416	-1.24276	0.189199	-0.352549	1
chr1.18458854.18459414	-0.467516	1	-0.0410759	1	-0.551058	1	-0.226707	1
chr1.18463233.18463997	-1.59244	0.0268808	-0.210641	1	-1.28704	0.106606	-1.12632	0.45712
chr1.18464136.18465106	-2.07124	0.000737494	-0.397188	1	-1.5063	0.0180392	-1.6928	0.00790488
chr1.18468453.18468885	-1.66928	0.110568	-0.120591	1	-0.616296	1	-0.864293	1
chr1.18496325.18496760	0.0482494	1	0.461191	1	0.454149	1	0.137915	1
chr1.18535371.18537101	-0.971436	0.725423	-0.731929	1	-0.825336	1	0.10994	1
chr1.18550639.18551761	-1.30276	0.151998	0.0510827	1	-1.20071	0.216598	-0.638444	1
chr1.18578512.18579475	-1.99151	0.0210279	-1.57488	0.0509976	-1.018	0.746799	-0.428113	1
chr1.18583201.18584349	0.666362	1	0.161744	1	-0.0423718	1	0.268421	1
chr1.18588375.18590031	-0.500496	1	-0.557645	1	-0.456164	1	-0.0554997	1
chr1.18590693.18591365	-0.808156	1	-1.36493	0.33239	-1.10321	0.746139	-0.332435	1
chr1.18594261.18595314	0.24791	1	-0.142898	1	-0.383052	1	-0.902882	1
chr1.18598972.18599248	0.17008	1	0.597781	1	-0.0165986	1	0.652102	1
chr1.18600607.18601076	-0.384017	1	0.0439132	1	-0.0621926	1	0.380774	1
chr1.18602748.18603475	-0.218854	1	-0.83861	1	-0.377608	1	-0.226291	1
chr1.18615927.18616897	-0.726286	1	-0.674014	1	-0.770633	1	-0.173135	1
chr1.18633628.18634653	-0.175878	1	-0.134682	1	-1.28673	0.303469	-0.457978	1
chr1.18639148.18640484	0.636878	1	0.892891	0.650842	0.347642	1	0.284154	1
chr1.18640906.18641673	0.700826	1	0.587626	1	0.436517	1	-0.149477	1
chr1.18666969.18668917	-0.557753	1	-0.447346	1	-0.0040119	1	-0.116293	1
chr1.18673517.18673903	-1.01175	1	-0.363608	1	-0.584238	1	-0.379998	1
chr1.18690035.18690882	0.485769	1	0.194837	1	0.240409	1	-0.409248	1
chr1.18698261.18699185	0.889139	1	0.404439	1	0.571006	1	0.305416	1
chr1.18737431.18738890	1.86861	0.00374213	1.48081	0.0691756	1.32564	0.18146	0.834429	1
chr1.18758429.18758757	-1.17618	1	0.158205	1	0.345039	1	-0.771789	1
chr1.18764128.18764568	0.994536	1	0.775217	1	0.766782	1	0.530291	1
chr1.18766029.18767087	-0.0169782	1	0.131663	1	0.138254	1	0.542495	1
chr1.18793572.18793977	-0.143772	1	0.543527	1	-0.306589	1	-0.276883	1
chr1.18807037.18807681	-0.250307	1	-0.262238	1	-0.404912	1	-1.04876	1
chr1.18852604.18853818	1.83813	0.00047025	0.893184	0.90748	0.937372	0.711941	0.402766	1
chr1.18857406.18858387	1.13932	0.375797	0.603646	1	0.746822	1	0.444504	1
chr1.18902557.18904000	0.712085	1	0.643911	1	0.866592	1	0.218392	1
chr1.18904117.18905771	0.829202	0.634733	0.504986	1	0.588839	1	0.25133	1
chr1.18911193.18912059	2.57406	6.3467e-07	1.92274	0.000927733	1.72811	0.00874439	1.14971	0.594594
chr1.18913022.18913816	1.70404	0.0169613	1.68092	0.0156298	1.30498	0.222981	1.1541	0.622747
chr1.18922947.18923637	1.86904	0.00849503	1.17944	0.510445	0.943512	1	0.355605	1
chr1.18936012.18937697	0.294788	1	-0.0440251	1	0.105845	1	-0.19095	1
chr1.18955620.18956548	2.39023	5.77505e-05	1.22634	0.416895	0.620826	1	0.285989	1
chr1.18961492.18962694	0.864638	0.659975	0.164898	1	-0.0672112	1	-0.209943	1
chr1.18963683.18964185	0.288137	1	0.027935	1	-0.585509	1	-0.512023	1
chr1.18975373.18975777	0.826628	1	0.593479	1	0.666037	1	-0.0688784	1
chr1.18976443.18977447	-0.0489887	1	0.250951	1	0.152925	1	-0.171605	1
chr1.19002854.19003204	1.70656	0.1328	0.96516	1	0.184334	1	0.147193	1
chr1.19031994.19033390	-0.904719	0.684008	-0.673214	1	-0.578351	1	-0.0219318	1
chr1.19040238.19040896	2.81527	0.00107827	1.70344	0.277017	1.61146	0.355462	1.27359	1
chr1.19046508.19047313	-1.21109	0.948262	-0.321662	1	-0.0832565	1	-0.131111	1
chr1.19047665.19048086	1.63464	0.401184	1.24589	1	1.57059	0.555207	1.65115	0.606158
chr1.19056032.19057018	0.212276	1	0.236207	1	-0.0602753	1	0.0689686	1
chr1.19057531.19057922	-1.16261	1	-0.312784	1	-0.505264	1	1.14545	1
chr1.19074253.19074670	-0.789607	1	-1.24473	0.786307	-1.36494	0.598249	-0.406857	1
chr1.19096785.19097468	-0.512476	1	0.199361	1	-0.328541	1	-0.671614	1
chr1.19103804.19104888	0.6455	1	0.758629	1	0.837867	1	0.262524	1
chr1.19109773.19110181	0.405818	1	1.01177	0.950718	0.638771	1	0.0977047	1
chr1.19142602.19143092	-0.590295	1	0.266277	1	-0.193814	1	-0.453697	1
chr1.19143591.19144259	-1.51634	0.336458	-1.47075	0.240909	-0.927509	1	-0.428652	1
chr1.19149828.19150055	2.09063	0.0692688	1.38615	0.739061	0.984706	1	0.695092	1
chr1.19159118.19160167	0.41587	1	0.110563	1	-0.126759	1	-0.500255	1
chr1.19165901.19166284	-0.253768	1	0.17841	1	0.647574	1	0.1903	1
chr1.19178794.19180088	0.760861	0.739057	0.47589	1	0.300807	1	0.162117	1
chr1.19192506.19192948	1.81771	0.0347723	0.964865	1	0.11818	1	0.154949	1
chr1.19205627.19206509	0.41584	1	0.602632	1	0.34697	1	0.375451	1
chr1.19240940.19241770	0.117315	1	0.340535	1	0.0141403	1	-0.00776857	1
chr1.19265024.19266300	0.0822756	1	0.216462	1	0.18647	1	0.0630766	1
chr1.19281753.19282487	1.95354	0.00820942	1.2412	0.471159	0.942443	1	0.378559	1
chr1.19287485.19288013	0.492031	1	0.731166	1	0.700495	1	0.170451	1
chr1.19291039.19292768	0.742543	1	0.697558	1	0.80025	1	0.0880974	1
chr1.19326865.19328136	2.10552	0.000162039	1.48458	0.0459677	1.30179	0.162947	0.779181	1
chr1.19332647.19333130	0.505451	1	0.477608	1	0.419806	1	0.868475	1
chr1.19350069.19350894	-1.2905	0.304739	-0.0593004	1	-0.973298	0.822318	-0.883737	1
chr1.19384928.19385258	0.816679	1	0.691126	1	0.955619	1	0.377669	1
chr1.19388461.19390036	1.39134	0.129468	0.926181	1	0.89151	1	0.664149	1
chr1.19416830.19417462	0.95302	0.78175	0.860432	1	0.239732	1	-0.244637	1
chr1.19427386.19427831	1.17406	0.364148	0.236692	1	0.311252	1	-0.441229	1
chr1.19459815.19460982	-0.621035	1	-0.383867	1	-0.195849	1	-0.446404	1
chr1.19477783.19478557	0.875804	1	0.676078	1	0.445509	1	-0.0139309	1
chr1.19487313.19488674	-0.465327	1	-0.476375	1	-0.196305	1	-0.325839	1
chr1.19564724.19565364	1.80222	0.0295895	1.54431	0.130584	1.33158	0.347583	1.37736	0.398201
chr1.19565721.19566514	0.465569	1	0.561006	1	0.441011	1	0.292941	1
chr1.19592614.19593939	0.217979	1	0.0244478	1	-0.186427	1	-0.173536	1
chr1.19611155.19611937	1.18872	0.304518	0.707861	1	0.617056	1	0.713833	1
chr1.19638761.19639974	2.39585	4.5702e-08	1.73877	0.000464972	1.49779	0.0118304	1.04221	0.597783
chr1.19667919.19668200	0.619565	1	0.214252	1	0.299841	1	0.386007	1
chr1.19668566.19669030	0.790152	1	0.650692	1	0.895741	1	0.262345	1
chr1.19673565.19674821	1.42122	0.0620861	0.930094	0.913501	0.645182	1	0.548191	1
chr1.19753675.19755057	0.784686	1	0.431117	1	0.403399	1	0.15199	1
chr1.19759711.19760909	1.69956	0.0259734	1.14839	0.554709	1.11785	0.585906	0.704352	1
chr1.19776969.19777866	-0.461906	1	-0.253937	1	-0.895081	0.809613	-0.997035	0.766285
chr1.19786437.19788689	1.2637	0.0268412	1.08652	0.138631	0.949036	0.401729	0.565318	1
chr1.19826318.19827423	0.36641	1	0.34462	1	0.435992	1	-0.362335	1
chr1.19849538.19850649	0.924591	0.591821	0.183262	1	0.0450078	1	-0.193279	1
chr1.19862754.19863674	-0.524543	1	-0.236877	1	-0.300655	1	-0.0615833	1
chr1.19877006.19878378	0.973361	0.526018	0.534755	1	0.520301	1	0.353749	1
chr1.19899560.19900365	-0.387815	1	-0.263208	1	-0.479118	1	-0.514292	1
chr1.19901308.19902689	0.419641	1	0.229995	1	0.110271	1	-0.442878	1
chr1.19924406.19924987	1.5441	0.122332	1.00326	1	1.15498	0.644127	0.409948	1
chr1.19927607.19928457	-0.0560256	1	0.118083	1	-1.19764	0.287877	-0.870268	1
chr1.19928623.19929192	-1.13914	0.990645	-0.224309	1	-0.496559	1	-0.275687	1
chr1.19938620.19940200	1.83987	0.000525532	1.36599	0.0505465	1.09462	0.346747	0.870621	1
chr1.19951327.19951770	-0.316474	1	0.188265	1	0.314525	1	0.371602	1
chr1.19955318.19956280	-1.83657	0.0429046	-1.73422	0.0110385	-0.895258	0.986018	-0.131185	1
chr1.19964386.19965524	0.732044	1	0.662023	1	0.475962	1	0.0636573	1
chr1.19972767.19973856	0.512269	1	0.183284	1	-0.00773889	1	-0.232886	1
chr1.19982795.19983200	1.0989	0.483907	0.231705	1	-0.0433936	1	-0.280105	1
chr1.19989059.19990192	1.08824	0.255929	0.958869	0.615163	0.880857	0.814285	0.230369	1
chr1.20002301.20002631	-0.424378	1	-0.539172	1	-0.104354	1	-0.0452819	1
chr1.20009929.20011567	0.776703	1	0.320681	1	0.403348	1	0.250353	1
chr1.20017749.20018903	0.470543	1	0.34547	1	0.42485	1	0.0274703	1
chr1.20038940.20040054	-0.291449	1	-0.404406	1	-0.299126	1	0.350793	1
chr1.20058030.20058777	-0.993086	0.514189	0.308107	1	-0.878788	0.845554	-1.00087	0.741403
chr1.20069622.20070454	-0.530203	1	-0.314927	1	-0.749413	1	-0.17128	1
chr1.20135562.20136748	0.314219	1	-0.158827	1	-0.670438	1	0.172443	1
chr1.20139509.20140297	0.420602	1	0.826214	1	0.41553	1	-0.0941731	1
chr1.20148552.20150281	0.495943	1	0.792115	1	0.680507	1	0.515615	1
chr1.20170514.20171620	1.71111	0.00544145	1.25903	0.18013	1.20038	0.249212	0.814642	1
chr1.20190059.20190939	-0.784714	1	-0.0805759	1	-0.418898	1	-0.0858126	1
chr1.20193531.20194529	0.961939	0.744867	1.13711	0.528451	0.952582	0.92441	0.496778	1
chr1.20213738.20214945	2.26513	4.3584e-07	1.35518	0.0433111	1.07765	0.339211	0.580969	1
chr1.20224062.20225157	0.491834	1	-0.0340762	1	0.0189654	1	-0.479339	1
chr1.20264858.20265843	0.167553	1	-0.0911108	1	-0.418037	1	-0.154789	1
chr1.20277284.20277980	-0.478708	1	-0.314689	1	-0.786248	1	-1.0693	1
chr1.20300891.20302196	0.384813	1	0.747234	1	0.603361	1	0.210087	1
chr1.20302323.20303510	-0.907506	0.621605	-0.479316	1	-0.234858	1	-0.5243	1
chr1.20306015.20306655	0.764816	0.919006	0.397241	1	0.330838	1	-0.257172	1
chr1.20310961.20312351	0.41307	1	0.0407113	1	-0.184171	1	-0.209519	1
chr1.20328358.20329403	0.340616	1	0.842506	1	0.718185	1	0.191221	1
chr1.20332913.20333529	0.595018	1	1.23572	0.644889	0.885313	1	0.398624	1
chr1.20345473.20346756	1.26481	0.0712445	1.18692	0.134902	1.22589	0.097245	0.670888	1
chr1.20351839.20352871	-1.31715	0.126477	-1.23387	0.134181	-1.01116	0.499644	0.051052	1
chr1.20354134.20354726	0.242256	1	0.346275	1	-0.491066	1	-1.06936	1
chr1.20360119.20360718	1.40495	0.596874	1.00422	1	0.953933	1	0.144795	1
chr1.20368745.20369915	-0.380964	1	-0.0158611	1	-0.333905	1	-0.391314	1
chr1.20376041.20377670	-1.29862	0.170983	-1.24356	0.177198	-0.709021	1	-0.382582	1
chr1.20390567.20391666	0.310419	1	-0.230069	1	-0.441058	1	-0.321363	1
chr1.20427980.20429281	-0.337291	1	0.0979628	1	-0.0478214	1	-0.0744974	1
chr1.20442719.20443479	0.0751669	1	0.0635819	1	0.163855	1	0.379359	1
chr1.20449394.20450937	0.395154	1	0.137368	1	0.0181781	1	-0.069029	1
chr1.20454395.20455204	0.38938	1	0.386344	1	0.561857	1	0.202368	1
chr1.20456187.20456667	0.136379	1	-0.268805	1	-0.473638	1	-0.0846423	1
chr1.20462977.20464559	0.0222998	1	0.04039	1	0.293441	1	-0.349954	1
chr1.20467046.20467568	1.33963	0.221996	0.912587	1	0.0534348	1	-0.617441	1
chr1.20470264.20471547	0.938273	0.720699	0.734415	1	0.993621	0.717462	0.712165	1
chr1.20476165.20476805	-0.255157	1	0.0730756	1	-0.0791291	1	0.0686312	1
chr1.20477364.20478718	1.04204	0.216888	0.709314	1	0.728861	1	0.365141	1
chr1.20493720.20495316	0.924815	0.526868	0.745941	1	0.746331	1	0.303971	1
chr1.20498898.20499768	-0.282248	1	0.196769	1	-0.327337	1	-0.581023	1
chr1.20503568.20504638	-0.0432279	1	0.00836665	1	0.322567	1	0.219798	1
chr1.20513093.20514054	0.289266	1	0.163117	1	-0.018062	1	-0.581313	1
chr1.20520021.20520486	0.0149227	1	-0.256509	1	-0.26819	1	-0.273566	1
chr1.20540325.20540921	-0.0323561	1	0.0754336	1	-0.638751	1	-0.151802	1
chr1.20543819.20544855	0.318781	1	0.326237	1	0.0894795	1	-0.224829	1
chr1.20553886.20555103	0.0368861	1	-0.0900138	1	-0.39731	1	-0.616567	1
chr1.20568790.20569878	0.750396	1	0.957721	0.903888	0.700015	1	0.270733	1
chr1.20611872.20613359	0.000255629	1	-0.174356	1	-0.352618	1	-0.662084	1
chr1.20620306.20621299	-0.529777	1	-0.855657	0.927563	-0.554143	1	0.301805	1
chr1.20622840.20623705	-0.560136	1	-1.19948	0.200944	-0.678507	1	-0.241707	1
chr1.20633187.20635373	-0.60357	1	-0.764917	1	-0.61788	1	-0.056113	1
chr1.20655030.20655822	-0.611322	1	-0.939256	1	-0.894568	1	-0.382735	1
chr1.20670443.20671760	-0.328314	1	-0.441679	1	-0.568575	1	-0.148042	1
chr1.20677914.20678398	-3.7606	5.51124e-11	-3.19857	6.52985e-12	-2.65978	1.72307e-07	-4.11497	5.99878e-15
chr1.20682417.20682794	0.653243	1	0.560566	1	0.441391	1	-0.271463	1
chr1.20685218.20685896	-0.370034	1	-0.376388	1	-0.468332	1	-0.390941	1
chr1.20687534.20687956	0.903592	0.985083	-0.243414	1	-0.119897	1	-0.0871225	1
chr1.20699864.20700678	0.0320081	1	-0.525384	1	-0.37553	1	-0.685351	1
chr1.20724447.20725434	-2.41827	1.34822e-07	-2.60708	1.45715e-13	-2.44801	1.08102e-10	-3.36613	3.87616e-16
chr1.20730871.20731425	-0.580135	1	-0.668555	1	-0.496048	1	-1.01959	1
chr1.20738297.20738991	-0.11631	1	-0.566601	1	-0.546776	1	-0.7934	1
chr1.20743663.20744625	-1.94584	0.0013076	-1.84219	0.000163333	-1.9721	5.796e-05	-1.54556	0.0198682
chr1.20749094.20749601	-0.809048	1	-0.593602	1	-0.78729	1	-1.1644	1
chr1.20754345.20754926	0.661459	1	0.0291367	1	-0.445232	1	-0.369015	1
chr1.20757763.20758260	-0.00448037	1	-0.25507	1	-0.775917	1	-0.510422	1
chr1.20759442.20760569	0.0236043	1	-0.140664	1	-0.245087	1	-0.46341	1
chr1.20773967.20774553	-0.67442	1	0.101136	1	-0.881173	1	-0.768224	1
chr1.20775221.20775755	-0.42477	1	-0.324325	1	-0.784861	1	-1.02811	1
chr1.20785800.20786873	-0.602401	1	-0.273355	1	-0.0942626	1	0.219504	1
chr1.20788234.20789124	-1.77872	0.00412171	-1.05696	0.263955	-0.984116	0.415625	0.213807	1
chr1.20791187.20791868	0.184343	1	0.183763	1	0.0848899	1	-0.414384	1
chr1.20801236.20802232	-0.213087	1	-0.357968	1	-0.575846	1	-0.744869	1
chr1.20819913.20820795	-1.22554	0.017277	-1.02885	0.140759	-1.25453	0.00864649	-1.14005	0.077154
chr1.20832285.20833047	-1.58521	0.0389888	-0.314822	1	-0.853906	1	-1.33875	0.17714
chr1.20839689.20840504	1.28947	0.226839	0.754001	1	0.764921	1	0.324906	1
chr1.20845503.20846485	-2.38435	7.05224e-08	-0.293936	1	-1.64447	0.000471258	-1.34981	0.0406673
chr1.20848430.20849081	-0.195092	1	-0.468617	1	-0.463603	1	-1.22387	0.710206
chr1.20860596.20861212	0.328667	1	-0.0317059	1	-0.540955	1	-1.1045	1
chr1.20861863.20862497	0.414037	1	-0.0535998	1	0.0707898	1	-0.67956	1
chr1.20867147.20868650	-1.29665	0.0523585	-0.587433	1	-1.34511	0.0206907	-1.55843	0.00463365
chr1.20873749.20874622	-1.16627	0.599575	-0.590321	1	-1.03929	0.782418	-1.17605	0.778923
chr1.20877331.20878347	-1.42636	0.120705	-1.1073	0.433357	-1.4432	0.0656873	-0.977582	0.967561
chr1.20880214.20880941	-1.39012	0.156915	-0.0902525	1	-0.834144	1	-1.24069	0.429324
chr1.20882820.20883762	-2.77387	7.21909e-08	-2.2715	1.47243e-08	-1.89549	3.54299e-05	-3.00086	2.54647e-11
chr1.20885819.20886222	-3.11005	1.86632e-07	-2.83801	3.44401e-10	-2.98095	4.36755e-10	-4.12638	2.16686e-13
chr1.20889907.20891617	-0.886611	0.240992	-0.670123	1	-0.887376	0.275838	-0.898219	0.400346
chr1.20893141.20893382	-1.54768	0.119542	0.375577	1	-0.792748	1	-0.722266	1
chr1.20898489.20899079	-2.01746	0.00802698	0.293517	1	-0.932213	0.948695	-1.02914	0.964818
chr1.20900343.20901104	-0.925463	0.488685	-0.376328	1	-0.819649	0.88928	-1.35637	0.0370735
chr1.20901313.20902188	0.075898	1	0.570636	1	-0.0903207	1	-0.295583	1
chr1.20905414.20906785	-2.41968	1.99935e-07	-0.28373	1	-1.74903	0.000416228	-1.32298	0.0948328
chr1.20908347.20909099	-1.45875	0.0426913	0.203163	1	-1.20779	0.205443	-1.03142	0.746831
chr1.20912148.20912957	-1.05568	0.326571	-0.240494	1	-0.894347	0.694923	-0.840526	1
chr1.20919587.20920154	-1.2812	0.14102	0.134685	1	-0.905783	0.82899	-1.11633	0.508071
chr1.20920744.20921739	1.0634	0.251996	0.991789	0.488912	0.516798	1	0.211002	1
chr1.20922359.20923912	-0.341812	1	0.255692	1	-0.153703	1	-0.467636	1
chr1.20925688.20926367	-1.25958	0.272206	-0.159789	1	-0.477034	1	-1.07983	0.686271
chr1.20930447.20931007	0.395731	1	0.349127	1	-0.094264	1	-0.546075	1
chr1.20933032.20934062	-0.591161	1	-0.514705	1	-0.628077	1	-1.13036	0.0237477
chr1.20938751.20939552	-0.308369	1	-0.35182	1	-0.509639	1	-0.849374	0.853447
chr1.20941064.20942226	-0.537784	1	0.0576151	1	0.0327365	1	-0.157191	1
chr1.20950961.20952444	-0.435297	1	-0.575316	1	-0.759475	0.830653	-0.674281	1
chr1.20974140.20975369	1.32736	0.04225	0.867864	0.895114	0.579785	1	0.0569604	1
chr1.20981046.20982260	-0.446138	1	-0.596272	1	-0.662642	1	-0.652208	1
chr1.20983872.20984971	0.443972	1	-0.0412478	1	-0.21468	1	-0.712865	1
chr1.20995301.20996034	-1.50542	0.0206519	-0.374403	1	-0.834636	0.809456	-1.08515	0.322029
chr1.20997320.20998636	-0.520134	1	-0.384598	1	-0.685731	1	-1.13834	0.295767
chr1.21002376.21003376	-1.58949	0.006014	-0.30968	1	-1.09728	0.145444	-0.994114	0.491161
chr1.21004859.21005283	-0.828056	1	-0.567065	1	-0.442223	1	-0.681651	1
chr1.21007965.21009679	0.286093	1	0.245555	1	0.318519	1	0.167443	1
chr1.21010214.21010958	0.0230248	1	0.127485	1	0.00559786	1	-0.42041	1
chr1.21012554.21013026	2.04243	0.00370406	1.42096	0.203359	1.00997	0.897098	0.248244	1
chr1.21014278.21015458	-1.21865	0.209223	-0.674704	1	-0.933111	0.770503	-0.493564	1
chr1.21028590.21029485	-0.69218	1	-0.968917	0.644449	-1.04674	0.438598	-0.0356976	1
chr1.21035840.21036204	-1.71699	0.110626	-1.21151	0.448863	-1.78548	0.0317566	-1.44283	0.312155
chr1.21050562.21053427	-0.296651	1	-0.301273	1	-0.611724	1	-0.775514	0.775943
chr1.21067714.21069195	0.9755	0.520179	0.591128	1	0.480237	1	-0.0824589	1
chr1.21073211.21074031	0.0774625	1	-0.526264	1	-0.517713	1	-1.06142	0.969949
chr1.21074157.21074587	-1.94138	0.00383331	-0.173893	1	-1.31742	0.111649	-1.46524	0.0788563
chr1.21078734.21079916	-1.12475	0.0520962	-1.02488	0.153958	-1.20761	0.0179137	-1.3297	0.00738237
chr1.21086242.21086917	-0.300217	1	-0.547982	1	-0.648699	1	0.124951	1
chr1.21093409.21093696	-1.31048	0.499814	-1.8314	0.0568382	-1.77011	0.0908297	-2.1547	0.0457411
chr1.21100822.21102023	-0.219626	1	-0.41764	1	-0.746478	0.999675	-0.8004	1
chr1.21103431.21103940	-0.0658792	1	-0.431819	1	-0.226132	1	-1.12296	1
chr1.21124740.21125764	-1.31412	0.174061	-0.694884	1	-1.02735	0.475237	-1.43573	0.0874873
chr1.21133680.21134535	-1.56286	0.186113	-1.69483	0.0380744	-1.08872	0.642027	0.0440646	1
chr1.21146774.21148458	0.311428	1	0.0557398	1	-0.371984	1	-0.259096	1
chr1.21161732.21162127	-0.0581979	1	-0.204929	1	-0.512303	1	-0.753723	1
chr1.21166124.21167383	-0.0899486	1	-0.346301	1	-0.408371	1	-0.488333	1
chr1.21189253.21190153	0.459789	1	0.411551	1	0.215227	1	-0.18031	1
chr1.21204637.21205342	1.83339	0.00186006	1.00772	0.690009	0.979916	0.717343	0.350483	1
chr1.21207784.21208884	1.21235	0.343652	1.16918	0.508331	0.608041	1	0.0633354	1
chr1.21209044.21209364	-1.05027	0.941509	0.421608	1	-0.76846	1	-0.639058	1
chr1.21213678.21214791	0.383893	1	-0.143156	1	-0.232739	1	-0.587342	1
chr1.21215277.21215472	1.84054	0.0192588	0.986626	1	0.699039	1	-0.304359	1
chr1.21218235.21219839	-0.538347	1	-0.672326	1	-0.705152	0.877679	-0.948265	0.129358
chr1.21229452.21230643	-2.78344	2.54532e-10	-2.30864	3.58951e-10	-2.13642	7.29223e-08	-3.15113	2.66655e-15
chr1.21231730.21233117	-1.02439	0.105922	-0.367949	1	-0.809915	0.57782	-0.765087	1
chr1.21238020.21238507	0.136236	1	0.553553	1	-0.0864587	1	-0.336054	1
chr1.21240305.21240720	0.336134	1	0.846453	1	0.132783	1	-0.106916	1
chr1.21245952.21246621	-3.17439	6.02015e-09	-2.8405	1.3343e-10	-2.55835	7.76633e-08	-3.8188	2.64025e-14
chr1.21248243.21249361	-0.094656	1	-0.271753	1	-0.348774	1	-1.15475	0.579973
chr1.21250658.21250975	0.612935	1	-0.0351203	1	-0.189772	1	-0.429135	1
chr1.21256294.21257131	-0.481214	1	0.0267154	1	-0.0512758	1	0.26687	1
chr1.21259216.21259866	-1.05399	0.514066	-1.35003	0.101736	-1.54928	0.0299467	-1.98655	0.00329922
chr1.21263528.21263945	1.15005	0.647064	0.996437	1	0.708635	1	0.100409	1
chr1.21264703.21265210	0.679448	1	0.5364	1	0.714531	1	0.602799	1
chr1.21266850.21267102	0.89233	0.846991	0.524975	1	-0.150801	1	-0.288416	1
chr1.21271142.21272503	-0.590614	1	-0.569862	1	-1.02407	0.0434661	-1.40429	0.000115034
chr1.21274506.21275267	2.48772	4.46582e-06	1.19163	0.398237	0.539885	1	0.343085	1
chr1.21275314.21276068	1.12971	0.467422	0.311179	1	-0.0138565	1	-0.312335	1
chr1.21284420.21284789	-0.318486	1	0.506172	1	-0.448497	1	0.116771	1
chr1.21300724.21301239	-0.0626659	1	0.123094	1	0.174169	1	0.645011	1
chr1.21304522.21306182	2.10545	5.35199e-09	1.35576	0.0040962	0.960706	0.341738	0.329301	1
chr1.21314303.21314688	-0.786548	1	-0.676631	1	-0.87078	1	0.199171	1
chr1.21343358.21344949	-0.300904	1	-0.720959	1	-1.00092	0.115651	-1.3534	0.0020641
chr1.21362634.21362960	-0.750847	1	-1.39701	1	-1.28186	1	-0.464371	1
chr1.21411083.21412485	-1.35275	0.00050731	-0.941292	0.137937	-1.37599	5.72559e-05	-1.53164	6.56873e-06
chr1.21414792.21415545	-0.662069	1	-0.284102	1	-0.258969	1	0.346447	1
chr1.21417189.21417512	0.121521	1	0.630721	1	0.186603	1	-0.736443	1
chr1.21419240.21419905	0.464024	1	0.388204	1	0.214136	1	0.430911	1
chr1.21421765.21422165	0.178898	1	0.00518405	1	0.387432	1	0.911036	1
chr1.21423469.21424204	-0.701308	1	-0.701325	1	-0.281592	1	0.266655	1
chr1.21427780.21428355	-0.264638	1	-0.326519	1	-0.303668	1	-0.0489289	1
chr1.21434697.21435472	-0.649951	1	-0.615013	1	-0.887856	0.885553	-1.20871	0.369987
chr1.21436340.21437629	2.41379	1.40459e-05	1.87215	0.00245417	1.62261	0.0262308	1.06077	0.852089
chr1.21445617.21446424	0.430445	1	0.104931	1	0.126737	1	-0.753396	1
chr1.21448056.21448686	0.387807	1	-0.0813663	1	-0.441776	1	-0.436824	1
chr1.21453039.21453645	1.38618	0.124973	1.00024	0.831716	0.497433	1	0.498334	1
chr1.21456492.21457123	0.232194	1	-0.278381	1	-0.346825	1	-0.580081	1
chr1.21458547.21459174	0.303973	1	0.116601	1	0.10991	1	-0.0272813	1
chr1.21460866.21461802	0.360178	1	-0.138586	1	-0.224398	1	-0.675007	1
chr1.21466325.21466927	0.495135	1	0.238109	1	0.542835	1	0.180159	1
chr1.21475365.21475986	0.485679	1	-0.508266	1	0.0970108	1	0.496796	1
chr1.21480386.21480809	0.698354	1	0.388631	1	0.598243	1	0.0211276	1
chr1.21484437.21485554	0.826191	0.949467	0.354058	1	0.24352	1	0.233512	1
chr1.21490173.21490548	-0.308674	1	-0.132697	1	0.12892	1	-0.188909	1
chr1.21491048.21492346	-0.788573	0.965383	-0.94712	0.670479	-0.498815	1	0.751693	1
chr1.21494254.21494494	-0.538699	1	-0.341869	1	-0.33788	1	0.974608	1
chr1.21496208.21497007	0.743752	1	0.463468	1	0.689097	1	0.850918	1
chr1.21499363.21501439	0.211659	1	0.125334	1	0.0548958	1	0.00970938	1
chr1.21505978.21507371	-0.56305	1	-0.220276	1	0.035317	1	0.486974	1
chr1.21507736.21508577	-0.143749	1	-0.390106	1	-0.12212	1	0.691259	1
chr1.21527667.21527980	-0.879439	1	0.546705	1	0.216594	1	0.680124	1
chr1.21531330.21532166	1.62702	0.00451575	0.985976	0.607357	1.13272	0.255812	0.789909	1
chr1.21532607.21533231	-0.0696996	1	-0.639551	1	-0.436852	1	0.822839	1
chr1.21535209.21535998	0.746406	1	0.0798122	1	0.532764	1	0.170111	1
chr1.21539373.21540201	0.651124	1	0.324602	1	1.07302	0.924492	0.330254	1
chr1.21549719.21550567	-0.0611824	1	0.0998475	1	0.20229	1	0.469458	1
chr1.21552564.21553653	0.369989	1	0.234677	1	-0.221222	1	0.444415	1
chr1.21554860.21555213	-0.430142	1	-0.183912	1	-0.390296	1	0.564239	1
chr1.21562383.21562676	-0.131931	1	-0.165807	1	-0.534684	1	-1.5223	1
chr1.21563207.21564498	-0.335362	1	-0.435087	1	-0.26664	1	0.517491	1
chr1.21597654.21598632	0.578799	1	0.382012	1	0.505791	1	0.327195	1
chr1.21600464.21601283	-0.8445	0.941043	-0.789924	1	-0.506534	1	0.776746	1
chr1.21602436.21603122	-0.0479134	1	-0.223924	1	-0.186352	1	-0.30135	1
chr1.21608171.21608986	-0.0925219	1	0.20688	1	0.138492	1	-0.196996	1
chr1.21614458.21614986	0.283702	1	-0.0017398	1	0.220897	1	-0.229179	1
chr1.21616440.21617103	0.129199	1	0.0390835	1	-0.247156	1	0.683672	1
chr1.21618471.21619008	-0.526621	1	-0.835844	1	-0.189851	1	0.820424	1
chr1.21621437.21621753	-0.07102	1	-0.754675	1	-0.184979	1	0.629486	1
chr1.21631869.21632243	0.732725	1	0.447718	1	0.681325	1	1.12997	1
chr1.21632940.21633363	-0.0305802	1	-0.488936	1	0.0340532	1	0.750683	1
chr1.21643097.21643948	-0.507044	1	-0.534184	1	-0.163312	1	0.233594	1
chr1.21648540.21648969	1.49973	0.597552	1.43733	0.860762	1.80159	0.380567	0.549368	1
chr1.21650000.21651661	0.708673	1	0.670085	1	0.548257	1	0.528876	1
chr1.21654694.21655086	0.000849101	1	0.153604	1	-0.362166	1	-0.273837	1
chr1.21656067.21656926	0.401189	1	0.0318785	1	0.35739	1	0.112992	1
chr1.21670127.21670447	-0.0294925	1	-0.44386	1	-0.305829	1	-0.121266	1
chr1.21676347.21677263	-1.14725	0.246376	-0.779208	1	-0.489861	1	0.61188	1
chr1.21683950.21685181	-0.11521	1	-0.125087	1	0.230819	1	-0.307939	1
chr1.21688691.21689466	0.630627	1	0.396055	1	0.532135	1	0.576667	1
chr1.21690391.21691169	0.212582	1	-0.290996	1	-0.119786	1	0.681316	1
chr1.21698525.21699322	-0.0150986	1	0.264163	1	0.482335	1	-0.0642725	1
chr1.21699641.21700301	0.371677	1	-0.093551	1	0.0537944	1	-0.235071	1
chr1.21720626.21721610	-0.250395	1	-0.451966	1	0.0349035	1	0.69677	1
chr1.21729175.21730313	-0.361509	1	-0.377023	1	-0.355955	1	-0.334303	1
chr1.21736051.21736844	0.825843	1	0.506879	1	0.51266	1	0.182484	1
chr1.21739480.21740169	-0.552796	1	-1.05523	0.75293	-1.32217	0.286859	-0.209953	1
chr1.21746141.21746444	0.238386	1	0.0684402	1	0.185442	1	-0.430157	1
chr1.21748161.21748543	1.06978	0.939281	0.435748	1	1.17038	0.969392	0.715137	1
chr1.21748830.21749930	1.01127	0.467034	0.862307	1	1.09139	0.360566	0.743979	1
chr1.21750833.21751430	0.381827	1	0.327083	1	0.408093	1	-0.0837071	1
chr1.21751592.21752208	-0.605598	1	-0.282823	1	0.147164	1	0.587796	1
chr1.21754925.21755174	0.797422	1	0.589445	1	0.40572	1	0.151339	1
chr1.21756380.21757395	-0.0150341	1	-0.39325	1	-0.287002	1	-0.611765	1
chr1.21764793.21765567	0.557646	1	-0.423935	1	-0.575111	1	-0.509384	1
chr1.21770482.21771079	-0.0360316	1	-0.222251	1	0.00390849	1	0.970968	0.977687
chr1.21771179.21771929	0.489364	1	-0.0894658	1	-0.165985	1	0.395431	1
chr1.21774543.21775643	-0.0614439	1	-0.308655	1	-0.100783	1	0.159944	1
chr1.21780333.21781878	0.460198	1	-0.0513307	1	0.328655	1	0.13503	1
chr1.21782591.21783625	1.53911	0.00819224	0.926266	0.749189	0.829361	1	0.646168	1
chr1.21788774.21789135	-0.257237	1	-0.220622	1	-0.415228	1	0.359355	1
chr1.21796591.21797450	0.667549	1	0.965321	1	0.335874	1	0.125648	1
chr1.21804538.21805714	-0.96076	0.342726	-0.615522	1	-0.657913	1	-0.752012	1
chr1.21829600.21831021	-0.54751	1	-0.384729	1	-0.483608	1	-0.416179	1
chr1.21836417.21836779	-0.166544	1	-0.712035	1	-0.0732342	1	-0.0736909	1
chr1.21837685.21839543	0.814233	0.830965	0.42521	1	0.373575	1	0.635236	1
chr1.21854982.21855397	0.0899995	1	0.57729	1	-0.191688	1	0.634062	1
chr1.21862379.21862934	0.665763	1	0.14567	1	0.842974	1	1.36813	0.294102
chr1.21868391.21869480	0.132357	1	-0.449109	1	0.101028	1	-0.456108	1
chr1.21882713.21883011	2.27786	0.0220546	1.02217	1	1.08022	1	0.385588	1
chr1.21894365.21895545	0.289314	1	0.196501	1	0.204873	1	0.682827	1
chr1.21896166.21896747	0.0388335	1	-0.577661	1	-0.0752634	1	0.0410055	1
chr1.21900868.21902109	-0.694045	1	-0.408689	1	-0.621734	1	-0.147947	1
chr1.21916912.21917321	-0.255373	1	-0.657181	1	-0.510089	1	0.127467	1
chr1.21918837.21920242	0.0402533	1	-0.0351163	1	0.14626	1	0.232296	1
chr1.21922437.21923641	1.41921	0.0300014	0.556973	1	0.537406	1	0.254299	1
chr1.21938638.21939245	-0.681931	1	-0.0500304	1	0.486692	1	-0.021547	1
chr1.21940740.21942227	-1.24247	0.0766998	-0.718935	1	-0.578892	1	0.388199	1
chr1.21947771.21948461	0.102931	1	0.625379	1	0.383923	1	-0.40817	1
chr1.21950149.21950864	0.143152	1	0.155011	1	0.29994	1	0.0263735	1
chr1.21957926.21958329	0.543889	1	0.530986	1	0.700831	1	0.629967	1
chr1.21960344.21962715	-0.781704	0.668198	-0.624394	1	-0.651304	1	-0.56131	1
chr1.21962971.21963773	-0.607269	1	-0.33092	1	-0.115382	1	0.477028	1
chr1.21967150.21967634	0.300307	1	-0.287753	1	-0.299858	1	-0.413756	1
chr1.22033082.22033694	0.876772	1	0.519784	1	1.18032	0.753569	0.240303	1
chr1.22062811.22063892	1.44923	0.0929328	1.16509	0.463607	0.845677	1	0.494792	1
chr1.22070028.22070505	1.18057	0.688197	0.953106	1	0.759877	1	0.264854	1
chr1.22071427.22072404	0.36265	1	1.10475	0.49331	0.689669	1	0.800239	1
chr1.22085107.22085721	-0.243739	1	-1.41854	0.303869	-0.959935	1	0.113603	1
chr1.22105566.22105849	1.71526	0.0201495	1.02972	0.810804	0.46689	1	0.33154	1
chr1.22109698.22110483	0.404218	1	-0.125756	1	-0.412751	1	-0.521809	1
chr1.22136441.22137426	-0.405166	1	-0.428306	1	-1.13265	0.758163	-1.76976	0.224521
chr1.22142477.22143192	2.2129	0.00557622	1.89851	0.0362296	1.48853	0.272885	0.639619	1
chr1.22182947.22183709	-0.27936	1	-0.0217806	1	0.382498	1	-0.448924	1
chr1.22193854.22194556	0.477123	1	0.0487552	1	-0.121506	1	-0.401804	1
chr1.22195478.22195875	-0.985428	1	-0.658922	1	-0.893439	1	-0.0791502	1
chr1.22206964.22207679	0.888999	0.857109	0.759978	1	0.563737	1	0.353687	1
chr1.22210274.22211062	0.349394	1	-0.165965	1	-0.079052	1	-0.057646	1
chr1.22211213.22212173	-0.910386	0.844077	-0.659657	1	-0.306053	1	0.878288	1
chr1.22222181.22223277	0.0630165	1	-0.505192	1	-0.21569	1	0.101334	1
chr1.22228703.22228919	-0.724879	1	0.0365334	1	-0.173722	1	0.433246	1
chr1.22230241.22230528	0.173072	1	0.320824	1	-0.357999	1	0.226799	1
chr1.22245553.22246553	-0.251696	1	-0.34811	1	0.016692	1	-0.502871	1
chr1.22255516.22256027	-0.588359	1	0.154309	1	0.126659	1	0.056059	1
chr1.22260293.22260823	0.027982	1	-0.407822	1	-0.658931	1	-0.478484	1
chr1.22261816.22263612	-0.175843	1	-0.350121	1	-0.324797	1	-0.0978441	1
chr1.22265606.22265898	1.7553	0.0111427	1.04454	0.729574	0.936925	0.954815	0.61724	1
chr1.22266428.22267015	-1.36876	0.0841223	-0.324485	1	-0.495222	1	-0.395983	1
chr1.22268644.22269514	-0.583885	1	-0.46757	1	-0.634278	1	-0.800295	1
chr1.22274138.22275907	0.613657	1	0.553858	1	0.516023	1	0.450452	1
chr1.22283746.22284705	1.41632	0.0667947	0.955566	0.846274	0.73839	1	0.441249	1
chr1.22297066.22297588	-0.51676	1	0.0466458	1	0.00249424	1	-0.116317	1
chr1.22299300.22300158	-0.0551709	1	0.399836	1	0.381936	1	-0.292013	1
chr1.22301418.22301987	-0.319193	1	0.49224	1	0.672558	1	1.1426	0.875223
chr1.22305112.22305719	0.182328	1	0.120614	1	0.0128296	1	-0.393907	1
chr1.22307815.22308370	0.852059	1	0.461384	1	0.50023	1	0.305298	1
chr1.22315328.22316599	1.90552	0.000349564	1.50061	0.0173934	1.31638	0.0888726	0.831797	1
chr1.22319975.22320433	0.600648	1	0.675051	1	1.06526	0.822433	0.592577	1
chr1.22322895.22323549	1.05006	0.611739	0.56404	1	0.882498	1	1.03739	0.950459
chr1.22338836.22339777	1.79897	0.00126318	1.04179	0.523227	0.804856	1	0.621044	1
chr1.22344749.22346514	1.42032	0.00410972	1.01852	0.248482	1.19053	0.0483865	0.681644	1
chr1.22352621.22353345	1.27616	0.409873	1.26233	0.544472	0.992205	1	0.982881	1
chr1.22358336.22358681	0.565591	1	0.0736844	1	0.451294	1	0.0999021	1
chr1.22367855.22368207	1.09644	0.752894	0.516068	1	0.968433	1	0.11596	1
chr1.22375476.22375838	0.00599179	1	0.55964	1	0.719362	1	0.173709	1
chr1.22376958.22378323	-0.0628427	1	0.154518	1	0.290325	1	0.780603	1
chr1.22386448.22386654	-0.453441	1	-0.114279	1	0.112078	1	0.17993	1
chr1.22403732.22404469	0.991969	0.815678	0.96797	1	0.966343	1	0.803612	1
chr1.22410532.22411141	1.37457	0.281799	1.29272	0.477044	0.62094	1	0.434962	1
chr1.22418071.22418808	1.03021	0.527557	0.915883	0.993252	0.915533	0.923261	0.649182	1
chr1.22420580.22420842	-1.51018	0.739201	-0.914034	1	-0.435827	1	-0.0942662	1
chr1.22421358.22421907	0.196774	1	0.119136	1	-0.520335	1	0.0754747	1
chr1.22432203.22432881	0.688762	1	0.698109	1	0.545212	1	0.517275	1
chr1.22474251.22474767	0.725493	1	0.801055	1	1.04266	0.932042	0.484702	1
chr1.22486827.22487792	0.278467	1	0.0773274	1	-0.0438095	1	-0.0731234	1
chr1.22502124.22502556	0.999335	0.76141	0.906447	1	0.994606	0.928263	0.535156	1
chr1.22503576.22504354	0.740043	1	0.332885	1	0.737967	1	0.618607	1
chr1.22507026.22507256	0.868224	1	1.2751	0.727926	1.28676	0.660842	0.739369	1
chr1.22507364.22509722	1.73733	0.000450428	1.24459	0.0775678	1.24188	0.0763056	1.01897	0.568307
chr1.22514815.22515551	0.410339	1	0.279471	1	0.38583	1	0.0710761	1
chr1.22526270.22527735	1.8217	0.00471798	1.2139	0.323425	0.760581	1	0.632439	1
chr1.22531156.22531460	1.08021	0.514195	0.664513	1	0.806792	1	0.86877	1
chr1.22533095.22534331	0.967085	0.312818	0.433418	1	0.466851	1	0.366527	1
chr1.22539435.22540352	0.472984	1	0.200264	1	0.654359	1	-0.360172	1
chr1.22571319.22572043	0.222281	1	0.126243	1	-0.201289	1	-0.158434	1
chr1.22573204.22573780	-0.512487	1	-0.305667	1	-0.11362	1	0.0255924	1
chr1.22574286.22574636	0.26376	1	0.261732	1	0.362686	1	0.0619975	1
chr1.22585385.22585955	0.746311	1	0.389339	1	0.516832	1	0.231163	1
chr1.22594920.22595148	0.391215	1	0.266593	1	0.211581	1	-0.186936	1
chr1.22596141.22597335	0.110422	1	0.377201	1	0.207298	1	-0.27198	1
chr1.22604018.22605704	0.681877	1	0.238261	1	0.355759	1	0.139983	1
chr1.22607854.22608083	0.341499	1	0.58828	1	0.674862	1	0.668874	1
chr1.22612002.22613366	1.7357	0.000222433	1.28623	0.0372519	0.994238	0.398768	0.864741	1
chr1.22614979.22616229	1.33093	0.00547283	0.787652	0.912168	0.809302	0.762756	0.751728	1
chr1.22619801.22620139	-0.473724	1	-0.210517	1	-0.479755	1	0.118111	1
chr1.22620721.22621346	0.43673	1	0.393284	1	0.498459	1	0.219467	1
chr1.22625761.22628096	1.24498	0.0142617	0.718402	1	0.58053	1	0.442662	1
chr1.22639730.22641156	-0.328167	1	0.139509	1	0.0481612	1	-0.257765	1
chr1.22650006.22650261	0.118069	1	0.421029	1	1.30628	0.660755	1.19308	1
chr1.22653516.22654613	1.48359	0.011648	1.09871	0.278514	0.832878	0.972649	0.427491	1
chr1.22654735.22655573	-0.961346	0.844209	-0.59678	1	-0.184236	1	0.442991	1
chr1.22655785.22656454	-0.478633	1	-0.308796	1	-0.526098	1	-0.0481691	1
chr1.22657938.22658393	0.298875	1	-0.0352061	1	-0.128892	1	0.51312	1
chr1.22661301.22662568	-0.0913803	1	0.167168	1	0.373472	1	0.481885	1
chr1.22662634.22663248	1.24011	0.522226	1.49962	0.268313	1.7186	0.0960546	1.38705	0.536539
chr1.22664029.22664718	-0.274773	1	-0.178314	1	0.229686	1	-0.153028	1
chr1.22670379.22670907	-0.65964	1	-0.00711883	1	-0.0508914	1	0.0470435	1
chr1.22675188.22676020	1.69246	0.00874885	1.25127	0.216456	1.16705	0.334055	0.305865	1
chr1.22690426.22691296	0.78337	0.951775	0.72478	1	0.88149	0.834526	0.705602	1
chr1.22692634.22692854	0.788939	1	0.0827392	1	0.630159	1	0.708921	1
chr1.22694532.22695553	0.0887232	1	-0.090244	1	-0.0229787	1	-0.214025	1
chr1.22697452.22698367	0.284462	1	-0.0107533	1	-0.0880849	1	-0.326133	1
chr1.22699748.22700118	-1.42685	0.219436	-1.12952	0.512032	-1.50784	0.0902227	-2.68351	0.000469148
chr1.22708964.22710539	-0.400874	1	-0.13461	1	-0.151659	1	0.415052	1
chr1.22711836.22712685	0.337683	1	0.775226	1	0.897165	1	0.52968	1
chr1.22713931.22714556	-0.851329	0.917297	-0.683056	1	-0.750233	1	-1.20761	0.446658
chr1.22717715.22718116	0.53306	1	0.034197	1	0.0215609	1	0.119503	1
chr1.22719488.22721185	-0.100735	1	-0.266742	1	0.012948	1	-0.00119273	1
chr1.22726090.22726436	0.851169	1	0.255435	1	0.544581	1	0.323309	1
chr1.22726983.22727617	0.269214	1	0.104104	1	0.648665	1	-0.304739	1
chr1.22727731.22728674	0.72394	1	0.764483	1	0.740129	1	0.388722	1
chr1.22733083.22733811	-0.883706	1	-0.38218	1	-0.286452	1	-0.665474	1
chr1.22734346.22734872	0.564609	1	0.225154	1	0.301246	1	0.348534	1
chr1.22740254.22740992	-0.00802019	1	0.133359	1	0.148256	1	-0.387629	1
chr1.22743069.22743369	0.230157	1	0.139231	1	0.199197	1	0.590247	1
chr1.22744458.22745257	0.487071	1	0.0833733	1	0.588518	1	0.443993	1
chr1.22752096.22753134	0.905197	0.755722	0.442831	1	0.717582	1	-0.102181	1
chr1.22763239.22765124	-0.117965	1	-0.294857	1	-0.422392	1	0.564025	1
chr1.22769359.22769773	-0.633334	1	-0.0541251	1	0.0186046	1	0.263367	1
chr1.22774749.22775438	-0.473004	1	-0.0616523	1	-0.0515389	1	0.218433	1
chr1.22781533.22782967	-0.340896	1	-0.140526	1	-0.35445	1	-0.545763	1
chr1.22783480.22784351	0.961118	0.55735	0.575056	1	0.539137	1	-0.0829224	1
chr1.22789368.22790150	0.501601	1	0.259393	1	0.343503	1	-0.116209	1
chr1.22794891.22795828	-1.08503	0.452636	-0.0910989	1	-0.355581	1	0.142841	1
chr1.22797187.22797534	-0.304533	1	-0.125097	1	-0.186666	1	-0.0265642	1
chr1.22800148.22800489	0.303223	1	0.209702	1	0.372966	1	-0.350376	1
chr1.22805056.22807091	-0.514472	1	-0.547197	1	-0.615337	1	-0.691644	1
chr1.22830416.22830951	1.05277	0.798012	0.582039	1	0.851889	1	0.755119	1
chr1.22852884.22853184	-0.434927	1	-0.676972	1	-1.3748	1	-0.145584	1
chr1.22875951.22876346	-0.0763045	1	0.227413	1	0.146127	1	-0.28132	1
chr1.22902784.22904088	2.12566	7.7925e-06	1.47923	0.0148585	1.43537	0.0244903	0.721373	1
chr1.22928119.22928992	0.0722043	1	0.0957135	1	0.0463356	1	0.486314	1
chr1.22931181.22931842	0.394418	1	0.117504	1	-0.681744	1	-0.875467	1
chr1.22939689.22940516	-1.32143	0.280813	-0.640546	1	-0.428862	1	0.285431	1
chr1.22943385.22943635	0.406701	1	0.256246	1	0.0180574	1	0.104876	1
chr1.22943898.22944398	1.55682	0.183608	1.12305	0.897298	1.22102	0.652833	1.02702	1
chr1.22967979.22968288	-0.315761	1	-0.721503	1	-0.514293	1	-0.450451	1
chr1.22968947.22969717	0.415427	1	0.0758891	1	-0.160833	1	-0.592601	1
chr1.22975563.22976169	-0.535651	1	-0.540956	1	-0.515183	1	-0.125202	1
chr1.23002719.23003309	1.32138	0.268908	0.202184	1	-0.107496	1	-0.607583	1
chr1.23007879.23008597	-0.0055204	1	-0.250721	1	-0.412159	1	-0.123273	1
chr1.23023529.23024260	-0.956359	0.696422	-1.24064	0.196395	-1.05843	0.500811	0.153042	1
chr1.23059761.23060344	0.224309	1	0.216488	1	0.0593847	1	0.205233	1
chr1.23061760.23062598	0.084827	1	-0.370093	1	-0.371932	1	-0.378331	1
chr1.23063225.23063542	-0.594889	1	-0.210656	1	-0.907671	1	-0.651324	1
chr1.23063888.23064446	-0.550962	1	-0.402498	1	-0.671913	1	-0.430357	1
chr1.23067731.23068131	-0.71326	1	-1.17858	0.992518	-0.875819	1	-0.691257	1
chr1.23084680.23085041	-0.328393	1	-0.227646	1	-0.143842	1	0.590707	1
chr1.23091472.23091843	-0.597906	1	-1.39174	0.560978	-1.61374	0.328743	-0.949193	1
chr1.23098052.23099015	-0.0796176	1	-0.38155	1	-0.333847	1	-0.590224	1
chr1.23102758.23103258	-0.407675	1	-0.455273	1	-1.054	1	-0.499472	1
chr1.23104326.23105180	-0.822644	1	-0.937755	0.857201	-0.788754	1	-0.40433	1
chr1.23115526.23116280	-0.676209	1	-0.67163	1	-0.584007	1	-1.23448	0.513985
chr1.23117350.23118081	-0.918323	0.896186	-0.435356	1	-0.609666	1	-1.11482	0.7738
chr1.23119165.23120112	0.362646	1	0.304871	1	0.517276	1	0.270277	1
chr1.23124466.23124896	-0.45154	1	-0.517126	1	0.0517291	1	-0.129	1
chr1.23138463.23139280	0.342728	1	0.0730292	1	0.104595	1	-0.308789	1
chr1.23140419.23140879	0.672335	1	0.0828088	1	-0.289664	1	-0.190083	1
chr1.23151664.23152539	-1.06082	0.559872	-0.74907	1	-0.594621	1	0.407686	1
chr1.23152632.23153184	-2.0514	0.202896	-0.988023	1	-0.587236	1	-0.520846	1
chr1.23175404.23175681	-1.32129	0.472011	-1.55151	0.178355	-2.25405	0.00884518	-1.94339	0.0886837
chr1.23184564.23185068	-1.17482	0.500562	-0.883308	1	-0.805291	1	-1.00414	1
chr1.23187592.23188226	-0.660878	1	-0.476129	1	-0.6731	1	-0.577213	1
chr1.23192717.23193659	-0.243321	1	-0.153212	1	-0.01087	1	0.16255	1
chr1.23201948.23203386	-0.577455	1	-0.0840506	1	-0.538804	1	0.250193	1
chr1.23204286.23204961	-0.212258	1	0.30526	1	0.470411	1	-0.157595	1
chr1.23207868.23208483	0.474675	1	0.260586	1	0.30021	1	0.558076	1
chr1.23214449.23215785	-0.628675	1	-0.141088	1	-0.0240134	1	-0.456044	1
chr1.23224032.23224310	-0.276838	1	-0.134981	1	-0.0456217	1	-0.883518	1
chr1.23230995.23232327	-2.26631	3.59574e-05	-1.22641	0.0526958	-1.12178	0.144232	0.0111867	1
chr1.23255814.23257464	-1.31245	0.00779965	-1.1698	0.0378359	-1.32143	0.0048231	-1.35281	0.00742955
chr1.23263749.23264798	-1.06055	0.150095	-0.728651	1	-0.693139	1	0.0781061	1
chr1.23266042.23266472	-0.387341	1	-0.293016	1	0.0276538	1	0.0259733	1
chr1.23270980.23272430	-0.558683	1	0.0866234	1	-0.218164	1	-0.431468	1
chr1.23284179.23285042	-0.0373565	1	0.602433	1	0.624424	1	-0.135041	1
chr1.23286380.23287252	-0.330306	1	-0.519678	1	-0.543448	1	-0.621889	1
chr1.23292801.23293034	-0.968807	1	-0.618988	1	-0.707392	1	-0.310351	1
chr1.23320496.23322116	-0.538249	1	0.19658	1	-0.38872	1	-0.517133	1
chr1.23323936.23324579	0.0146292	1	-0.104482	1	-0.193891	1	-0.983426	0.828696
chr1.23332103.23332956	-0.521947	1	0.0244401	1	0.412968	1	-0.17956	1
chr1.23337826.23338205	0.830236	1	0.616014	1	0.0661965	1	-0.655668	1
chr1.23344066.23344757	0.23518	1	-0.0431626	1	-0.211347	1	-0.213618	1
chr1.23350261.23350492	0.61108	1	0.0759586	1	0.404826	1	0.143122	1
chr1.23352962.23353842	0.808728	1	0.667601	1	0.690338	1	0.0616105	1
chr1.23355446.23355672	1.99572	0.0472834	1.17618	0.935932	0.793391	1	-0.215757	1
chr1.23358538.23359897	1.30121	0.0510581	0.586123	1	0.510838	1	-0.0409714	1
chr1.23365650.23366185	0.254435	1	0.316203	1	0.253826	1	0.268417	1
chr1.23372766.23373234	0.277002	1	0.0440859	1	0.23243	1	-0.387709	1
chr1.23379587.23380784	-0.0123889	1	-0.109077	1	-0.207028	1	-0.416423	1
chr1.23382470.23383881	-1.67899	7.34979e-06	-1.35397	0.000941649	-1.47981	9.56536e-05	-1.49444	0.000266571
chr1.23389689.23390303	-0.473825	1	0.243149	1	0.139769	1	-0.177412	1
chr1.23409480.23410519	0.104236	1	-0.185382	1	-0.446796	1	-0.638871	1
chr1.23410970.23411855	0.097789	1	-0.058419	1	-0.251684	1	-0.589747	1
chr1.23433642.23434002	-3.0631	0.00273097	-2.80609	0.00016352	-2.37483	0.0045318	-2.44302	0.00940499
chr1.23444043.23444527	1.07877	0.58967	0.464012	1	-0.0693544	1	0.123576	1
chr1.23462470.23462768	-0.0975564	1	-0.411875	1	-0.515609	1	-0.353313	1
chr1.23464065.23464427	0.226637	1	-0.162082	1	-0.5721	1	0.0119203	1
chr1.23484835.23485632	-0.271449	1	-0.659376	1	-0.539907	1	-0.0989667	1
chr1.23489956.23491553	-0.205524	1	0.0218662	1	-0.266667	1	-0.548135	1
chr1.23494954.23495929	-0.650741	1	-0.478752	1	-0.821655	0.615347	-0.521811	1
chr1.23520145.23520776	0.0891124	1	0.970438	1	0.306855	1	0.119303	1
[truncated: 266,266+ more rows]
